# Supplementary material for: Transcriptional mechanisms underlying sensitization of peripheral sensory neurons by Granulocyte-/Granulocyte-macrophage colony stimulating factors
Source: Mol Pain. 2013 Sep 25;9:48. doi: 10.1186/1744-8069-9-48 (PMC3852053; doi:10.1186/1744-8069-9-48)
Supplement: Additional file 1: Table S1 — Significantly regulated genes following GMCSF or GCSF chronic stimulus in the sensory neurons with the 2 fold cut-off and pBH < 0.05 (two-tailed t-test assuming equal variance, P with Benjamini and Hochberg False Discovery Rate correction <0.05). [file 1744-8069-9-48-S1.xlsx]

## Sheet: Sheet1
Symbol	Definition	Vehicle-1	Vehicle-2	Vehicle-3	GMCSF-1	GMCSF-2	GMCSF-3	Vehicle-mean-expression	GMCSF_mean_expression	GMCSF_mean_FC	GCSF_1	GCSF_2	GCSF_3	GCSF_mean_expression	GCSF_mean_FC	Entrez_Gene_ID	RefSeq_ID	Accession
Ccl3	Mus musculus chemokine (C-C motif) ligand 3 (Ccl3), mRNA.	146.931	143.697	134.128	14444.4	16431.7	12910.7	142.37	14640.8	102.84	670.896	867.134	782.856	781.186	5.49	20302	NM_011337.2	NM_011337.2
Lyz2	Mus musculus lysozyme 2 (Lyz2), mRNA.	377.401	299.284	242.973	22695.4	22747.5	14191.5	303.56	18998.9	62.59	17402.3	20044	16610.2	18009.8	59.33	17105	NM_017372.3	NM_017372.3
Ccl5	Mus musculus chemokine (C-C motif) ligand 5 (Ccl5), mRNA.	515.747	343.338	332.307	21038.9	19686.3	21429.4	393.66	20660.3	52.48	176.178	195.744	176.791	183.951	0.47	20304	NM_013653.2	NM_013653.2
EG666577	PREDICTED: Mus musculus predicted gene, EG666577 (EG666577), mRNA.	290.424	359.165	239.895	14063.1	15346.6	15810.4	297.94	14855.3	49.86	13575.9	12306.2	12688.2	12897.4	43.29	666577	XM_984280.2	XM_984280.2
Rpl7a	Mus musculus ribosomal protein L7a (Rpl7a), mRNA.	166.854	156.219	135.112	7651.22	7271.87	1962.16	153.87	5400.6	35.1	8024.5	7031.72	6232.37	7161.61	46.54	27176	NM_013721.2	NM_013721.2
LOC100043257	PREDICTED: Mus musculus similar to RNA binding motif protein 3 (LOC100043257), mRNA.	169.758	197.308	215.443	6672.97	7141.06	6813.58	194.38	6707.74	34.51	6620.53	7004.31	6829.75	6812.82	35.05	100043257	XM_001480197.1	XM_001480197.1
LOC212399		161.728	167.729	151.082	5381.35	6126.96	3967.89	160.31	5509.28	34.37	7732.1	7292.97	6133.22	7107.06	44.33	NA	XM_137003.2	XM_137003.2
EG268795	PREDICTED: Mus musculus predicted gene, EG268795, transcript variant 4 (EG268795), mRNA.	399.381	330.272	262.009	11042.7	12298.4	9070.9	331.35	10553.5	31.85	11890.5	11488.8	9865.41	11043.5	33.33	268795	XM_921134.3	XM_921134.3
LOC622655	PREDICTED: Mus musculus similar to hCG31107 (LOC622655), misc RNA.	782.257	372.147	389.553	22439.7	21976.6	4947.64	523.95	16581.1	31.65	22926.1	22220.9	21362.1	22139.4	42.25	NA	XR_032410.1	XR_032410.1
LOC626309	PREDICTED: Mus musculus similar to mortality factor 4 like 1 (LOC626309), misc RNA.	226.312	253.944	232.888	8622.19	9454.17	4858.2	238.86	7538.98	31.56	6545.53	7128.79	7150.47	6963.66	29.15	NA	XR_033415.1	XR_033415.1
LOC674135	PREDICTED: Mus musculus similar to HLA-G protein (LOC674135), misc RNA.	280.554	259.649	209.731	8758.7	9196.14	4891.46	247.84	7659.25	30.9	1974.11	2022.19	2097.86	2030.52	8.19	NA	XR_004604.2	XR_004604.2
LOC630936	PREDICTED: Mus musculus similar to nuclease sensitive element binding protein 1 (LOC630936), misc RNA.	428.545	374.434	297.888	11820.8	12474.7	9961.11	369.42	11156.8	30.2	10298.3	9265.54	9273.92	9592.39	25.97	NA	XR_001819.2	XR_001819.2
0610007J10Rik		184.511	277.076	167.515	6626.41	6896.06	4565.83	203.77	6016.44	29.53	6143.39	7083.65	6736.54	6669.11	32.73	NA		AK018717
Rn18s	Mus musculus 18S RNA (Rn18s) on chromosome 17.	411.488	354.612	359.383	14122.4	12995.4	332.403	376.1	9363.01	28.2667	12676.6	13139.2	13592.6	13124.5	39.5433	NA	NR_003278.1	NR_003278.1
LOC100046853	PREDICTED: Mus musculus similar to heterogeneous nuclear ribonucleoprotein K (LOC100046853), mRNA.	543.199	274.837	234.372	11783.2	12350.5	5043.28	362.48	10109.5	27.89	11554.3	10447.8	10463.2	10740.5	29.63	100046853	XM_001476909.1	XM_001476909.1
Ccl2	Mus musculus chemokine (C-C motif) ligand 2 (Ccl2), mRNA.	162.466	554.767	382.419	8638.6	9691.11	10865	358.96	9874.85	27.51	1353.87	1422.52	1007.25	1270.9	3.54	20296	NM_011333.3	NM_011333.3
LOC268569		295.268	289.726	216.059	6959.53	7161.21	7141.98	260.5	7040.72	27.03	8690.97	9339.27	8342.5	8774.22	33.68	NA	XM_195821.2	XM_195821.2
H2afz	Mus musculus H2A histone family, member Z (H2afz), mRNA.	184.763	232.265	183.629	5103.31	4983.84	5201.36	199.63	5025.39	25.17	6148.07	6360.9	4905.28	5893.95	29.52	51788	NM_016750.1	NM_016750.1
Tspo	Mus musculus translocator protein (Tspo), mRNA.	245.308	1406.15	825.634	8001.77	7895.04	2781.62	859.013	6262.7	24.52	3970.23	3652.29	3584.52	3735.2	15.47	12257	NM_009775.2	NM_009775.2
Rps6	Mus musculus ribosomal protein S6 (Rps6), mRNA.	621.67	787.362	394.138	13087.6	14660.1	16892.8	598.06	14556.4	24.34	11337.2	12553.3	13181.5	12420.2	20.77	20104	NM_009096.2	NM_009096.2
Gpx1	Mus musculus glutathione peroxidase 1 (Gpx1), mRNA.	681.132	735.911	343.473	16356.7	14957.8	9644.63	578.91	13898.1	24.01	15307.3	16116	16292.6	15879.1	27.43	14775	NM_008160.5	NM_008160.5
Capns1		465.457	398.57	355.15	11469.7	11938.7	6415.17	404.72	9597.87	23.71	10209.1	11981.8	11995.6	11375.3	28.11	NA		NM_009795
LOC100045617	PREDICTED: Mus musculus similar to Eukaryotic translation initiation factor 4A2 (LOC100045617), mRNA.	387.341	409.882	374.806	8682.36	8621.84	9834.45	389.94	8838.26	22.67	9261.61	9267.97	9340	9285.09	23.81	100045617	XM_001474613.1	XM_001474613.1
LOC386067		1500.83	1155.07	822.788	25853.5	27301.6	24765.2	1209.62	27154.8	22.45	20262.6	18224.4	15821.3	17854.6	14.76	NA	XM_359051.1	XM_359051.1
Hist1h2bf	Mus musculus histone cluster 1, H2bf (Hist1h2bf), mRNA.	207.143	326.373	185.201	6244.31	6467.1	3317.14	243.66	5248.49	21.54	4303.8	4649.81	4026.57	4334.05	17.79	319180	NM_178195.1	NM_178195.1
EG630499	Mus musculus predicted gene, EG630499 (EG630499), mRNA.	332.659	329.295	241.036	9202.46	9951.25	5769.38	300.54	8030.99	21.365	1993.18	2266.52	2188.01	2148.03	5.48	630499	NM_001081015.1	NM_001081015.1
EG433923	Mus musculus predicted gene, EG433923 (EG433923), mRNA.	141.254	122.244	151.926	3627.32	3673.82	1482.25	138.59	2960.69	21.36	2949.27	3262.95	3226.82	3167.25	22.85	433923	NM_001081233.1	NM_001081233.1
Hnrpl	Mus musculus heterogeneous nuclear ribonucleoprotein L (Hnrpl), mRNA.	405.163	275.077	301.063	6832.61	7049.54	6026.26	324.23	6619.87	20.42	6248.82	6414.18	6593.96	6435.59	19.85	15388	NM_177301.4	NM_177301.4
LOC331102		117.924	165.498	132.024	3627.47	3853.82	1580.05	139.45	2799.54	20.08	3160.68	3483.27	2841.78	3167	22.71	NA	XM_284573.2	XM_284573.2
LOC383981		1988.16	1121.63	1158.85	35176.7	36034.4	14206.9	1402.53	28015.4	19.97	33243.6	35933.7	34451	34597.7	24.67	NA	XM_357361.1	XM_357361.1
Rps7	Mus musculus ribosomal protein S7 (Rps7), mRNA.	315.818	2270.84	574.113	23334.9	23795.2	25656.5	1229.54	24545.1	19.96	22325.4	23341.9	22812.5	22790	18.54	20115	NM_011300.2	NM_011300.2
Serpinb2	Mus musculus serine (or cysteine) peptidase inhibitor, clade B, member 2 (Serpinb2), mRNA.	125.068	129.049	125.792	2452.64	2210.11	2734.41	126.58	2480.3	19.59	490.686	475.997	543.257	504.561	3.99	18788	NM_011111.3	NM_011111.3
Hspa8	Mus musculus heat shock protein 8 (Hspa8), mRNA.	12201	16075.6	15643	18407.4	18428.1	16395.5	14863.4	17949.6	19.0667	19191.2	19454.2	20281.4	19631.2	26.6533	15481	NM_031165.4	NM_031165.4
LOC382230		1401.8	2442.07	1042.64	28945.5	29371.7	33763.5	1658.81	30443.6	18.35	28514.2	27482.4	27713.2	27916.4	16.83	NA	XM_356342.1	XM_356342.1
Adfp	Mus musculus adipose differentiation related protein (Adfp), mRNA.	161.817	215.428	192.858	4728.04	5455.83	1429.89	195.78	3565.72	18.21	2495.94	3107.59	2455.8	2702.83	13.81	11520	NM_007408.3	NM_007408.3
Phlda3	Mus musculus pleckstrin homology-like domain, family A, member 3 (Phlda3), mRNA.	264.471	407.145	291.887	8845.51	8576.32	831.141	323.455	5775.7	18.08	8162.25	7422.93	8582.06	8084.41	25.07	27280	NM_013750.1	NM_013750.1
Ms4a6d	Mus musculus membrane-spanning 4-domains, subfamily A, member 6D (Ms4a6d), mRNA.	543.819	862.745	787.479	7085.82	7693.64	8526.01	732.92	7705.22	17.91	1869.32	1723.12	1531.42	1701.35	3.52	68774	NM_026835.2	NM_026835.2
Stip1	Mus musculus stress-induced phosphoprotein 1 (Stip1), mRNA.	259.932	278.096	183.201	5830.46	5980.66	1267.61	245.67	4253.86	17.32	5332.81	5294.31	5576.28	5413.21	22.03	20867	NM_016737.1	NM_016737.1
Slpi	Mus musculus secretory leukocyte peptidase inhibitor (Slpi), mRNA.	996.717	390.835	453.834	10113.6	9813.88	10856.5	624.19	10561.2	16.92	198.756	257.805	241.71	230.842	0.37	20568	NM_011414.2	NM_011414.2
Eno1	Mus musculus enolase 1, alpha non-neuron (Eno1), mRNA.	840.872	661.966	504.316	13254.1	13774.2	5702.35	676.99	11430.7	16.88	12341.6	12145.6	13086.6	12526.6	18.5	13806	NM_023119.1	NM_023119.1
Idh1	Mus musculus isocitrate dehydrogenase 1 (NADP+), soluble (Idh1), mRNA.	163.774	173.824	146.8	2388.78	2671.05	3256.58	162.83	2670.89	16.4	2126.67	2548.94	2336.83	2373.04	14.57	15926	NM_010497.2	NM_010497.2
Hist1h2bh	Mus musculus histone cluster 1, H2bh (Hist1h2bh), mRNA.	183.19	261.887	164.949	3956.27	4048.98	2216.89	208.88	3420.71	16.38	2601.56	3020.2	2691.21	2802.14	13.42	319182	NM_178197.1	NM_178197.1
Arl6ip5	Mus musculus ADP-ribosylation factor-like 6 interacting protein 5 (Arl6ip5), mRNA.	264.338	571.983	373.258	4569.17	4795.96	3395.58	399.795	3997.04	16.33	4125.72	4469.52	4901.49	4504.92	18.405	65106	NM_022992.2	NM_022992.2
LOC100048413	PREDICTED: Mus musculus similar to Myeloid leukemia factor 2 (LOC100048413), mRNA.	313.14	456.8	307.298	7221.31	7968.73	2253.08	355.75	5794.25	16.29	8099.9	8528.04	8215.99	8280.11	23.28	100048413	XM_001480186.1	XM_001480186.1
Eif5a	Mus musculus eukaryotic translation initiation factor 5A (Eif5a), mRNA.	257.396	526.905	373.056	5614.57	5990.54	896.105	369.033	3987.71	16.2867	5476.62	5706.37	5594.57	5568.35	23.2233	276770	NM_181582.3	NM_181582.3
LOC329750		198.626	161.2	171.958	2763.95	3021.91	2433.03	178.19	2900.43	16.28	2990.8	2752.85	2913.83	2888.22	16.21	NA	XM_287286.2	XM_287286.2
LOC380692		1075.59	1509.24	481.589	17315.9	17923.2	13722.4	1037.47	16749	16.14	19262	18949.1	17928.1	18699.2	18.02	NA	XM_354604.1	XM_354604.1
LOC433749	PREDICTED: Mus musculus similar to Rho family GTPase RhoA (LOC433749), mRNA.	503.09	739.331	461.976	9115.19	9435.15	8631.03	572.74	9022.99	15.75	9424.94	8289.15	7564.15	8450.89	14.76	433749	XM_485435.3	XM_485435.3
Nckap1	Mus musculus NCK-associated protein 1 (Nckap1), mRNA.	189.966	243.911	251.798	3317.31	3093.8	4369.62	227.84	3572.71	15.68	3315.71	2801.06	3161.06	3092.91	13.57	50884	NM_016965.2	NM_016965.2
Itga7	Mus musculus integrin alpha 7 (Itga7), mRNA.	215.23	282.099	218.114	5437.24	5411.62	344.317	237.84	3670.58	15.43	5064.08	5712.08	6072.43	5653.15	23.77	16404	NM_008398.2	NM_008398.2
LOC673501	PREDICTED: Mus musculus hypothetical protein LOC673501 (LOC673501), mRNA.	617.29	552.341	597.556	13165.5	12056.9	717.216	585.25	8937.72	15.27	11161.4	12607.2	12092.1	11924.5	20.37	673501	XM_001005723.1	XM_001005723.1
Rps2	Mus musculus ribosomal protein S2 (Rps2), mRNA.	20978.6	18610	19222.5	31483	32359.1	23615	19471.9	28831.9	15.1	30882	30028.4	31576.9	30842.3	17.505	16898	NM_008503.4	NM_008503.4
LOC100047353	PREDICTED: Mus musculus similar to myocardial vascular inhibition factor (LOC100047353), mRNA.	127.74	120.74	147.163	2401.9	2741.02	1733.28	132.478	2204.9	15.095	1142.03	1193.49	1014.19	1103.7	7.6	100047353	XM_001477963.1	XM_001477963.1
LOC381999		654.303	3062.71	662.756	25861.2	26776.2	22732.7	1698.63	25397.5	14.95	26291.2	27616.5	22747.2	25372.2	14.94	NA	XM_356062.1	XM_356062.1
Snurf	Mus musculus SNRPN upstream reading frame (Snurf), mRNA.	9403.02	6982.72	7198.41	9800.76	9337.66	7272.9	7954.17	9059.69	14.8167	10249.2	11493.8	10298.4	10748.6	17.4333	84704	NM_033174.2	NM_033174.2
Lrig1	Mus musculus leucine-rich repeats and immunoglobulin-like domains 1 (Lrig1), mRNA.	181.881	251.772	204.716	3355.74	3305.6	2532.8	207.19	3056.22	14.75	2539.97	2033.65	2461.19	2359.94	11.39	16206	NM_008377.2	NM_008377.2
Gnb1	Mus musculus guanine nucleotide binding protein (G protein), beta 1 (Gnb1), mRNA.	254.718	491.073	220.49	4844.28	4906.44	5217.28	329.89	4837.54	14.66	3285.38	3327.27	3591.23	3413.8	10.35	14688	NM_008142.3	NM_008142.3
Gde1	Mus musculus glycerophosphodiester phosphodiesterase 1 (Gde1), mRNA.	388.461	1039.2	514.108	5444.74	5422.47	5645.61	657.72	5370.88	14.5	4467.7	5076.11	5646.04	5090.13	14.35	56209	NM_019580.4	NM_019580.4
LOC100043796	PREDICTED: Mus musculus similar to macrophage migration inhibitory factor, transcript variant 1 (LOC100043796), mRNA.	182.678	729.803	332.859	6778.66	6922.11	3060.44	397.72	5563.03	13.99	6032.08	6581.29	6539.82	6353.11	15.97	100043796	XM_001481075.1	XM_001481075.1
Pfn1	Mus musculus profilin 1 (Pfn1), mRNA.	808.659	1569.5	1526.9	6008.05	6672.31	2482.72	1264.58	5338.04	13.885	6565.83	6208.97	6220.08	6348.5	16.505	18643	NM_011072.2	NM_011072.2
Trf	Mus musculus transferrin (Trf), mRNA.	158.947	182.898	176.626	2354.38	2397.53	2531.86	171.34	2375.2	13.86	2162.35	2030.34	2148.45	2108.38	12.31	22041	NM_133977.2	NM_133977.2
1100001F19Rik		155.751	219.922	157.163	2673.12	2905.96	1894.25	176.59	2401.42	13.6	1940.51	2018.11	1707.17	1883.72	10.67	NA	XM_124187.1	XM_124187.1
LOC100046918	PREDICTED: Mus musculus similar to Electron transferring flavoprotein, alpha polypeptide (LOC100046918), mRNA.	131.289	126.412	149.547	1711.53	1863.03	1780.61	136.14	1835.89	13.48	1783.88	1701.13	1865.05	1780.05	13.07	100046918	XM_001477065.1	XM_001477065.1
Mrpl53	Mus musculus mitochondrial ribosomal protein L53 (Mrpl53), nuclear gene encoding mitochondrial protein, mRNA.	143.39	401.704	177.853	3415.19	3421.44	2549.48	234.6	3126.13	13.33	3896.93	4173.31	3740.21	3950.25	16.84	68499	NM_026744.3	NM_026744.3
Pcbp1	Mus musculus poly(rC) binding protein 1 (Pcbp1), mRNA.	497.751	653.905	447.204	7009.44	7045.55	8436.89	541.78	7186.72	13.26	6565.67	6014.18	6737.11	6449.83	11.9	23983	NM_011865.3	NM_011865.3
Ppp2r1a	Mus musculus protein phosphatase 2 (formerly 2A), regulatory subunit A (PR 65), alpha isoform (Ppp2r1a), mRNA.	358.267	334.247	325.67	6359.52	6578.8	548.044	340.44	4447.62	13.06	5411.8	6251.76	7659.74	6545.18	19.23	51792	NM_016891.3	NM_016891.3
Rhoc	Mus musculus ras homolog gene family, member C (Rhoc), mRNA.	267.998	174.315	184.598	3443.34	3522.56	543.833	208.05	2670.4	12.87	2451.86	2829.36	2927.07	2795.86	13.475	11853	NM_007484.1	NM_007484.1
LOC677448	PREDICTED: Mus musculus similar to actin (LOC677448), misc RNA.	412.92	266.776	229.072	3194.93	3691.9	4845.4	303.9	3901.24	12.84	4163.7	3876.51	3579.78	3892.51	12.81	NA	XR_005062.2	XR_005062.2
Psmb8	Mus musculus proteasome (prosome, macropain) subunit, beta type 8 (large multifunctional peptidase 7) (Psmb8), mRNA.	181.662	165.553	155.102	2943.29	3169.57	651.976	167.94	2141.98	12.79	601.607	629.774	564.077	601.759	3.59	16913	NM_010724.1	NM_010724.1
Ccl6		204.184	183.519	173.348	2239.16	2837.78	2102.55	187.45	2384.28	12.72	961.51	1114.24	1015.6	1030.82	5.5	NA	NM_009139.1	NM_009139.1
OTTMUSG00000000971	Mus musculus predicted gene, OTTMUSG00000000971 (OTTMUSG00000000971), mRNA.	157.381	1205.63	853.106	7824.4	9459.81	10456.4	739.66	9393.5	12.7	2400.38	2691.48	2525.01	2554.27	3.45	100034251	NM_001081957.1	NM_001081957.1
Ndufc2	Mus musculus NADH dehydrogenase (ubiquinone) 1, subcomplex unknown, 2 (Ndufc2), mRNA.	158.697	278.691	188.2	3694.45	3568.15	2809.84	210.768	3354.03	12.65	3452.42	3497.39	3303.14	3406.59	12.83	68197	NM_024220.1	NM_024220.1
Pdia3	Mus musculus protein disulfide isomerase associated 3 (Pdia3), mRNA.	87.141	1442.24	917.354	4978.25	8581.41	4803.71	808.53	10148.8	12.55	11036.5	10217.5	10880.2	10735.2	13.28	14827	NM_007952.2	NM_007952.2
Vdac3	Mus musculus voltage-dependent anion channel 3 (Vdac3), mRNA.	195.92	197.893	175.798	2689.17	3077.32	2845.58	190.78	2946.93	12.405	3027.73	3066.57	2728.8	2931.36	12.34	22335	NM_011696.1	NM_011696.1
Naca	Mus musculus nascent polypeptide-associated complex alpha polypeptide (Naca), mRNA.	3825.07	3856.96	3857.55	5780.25	5864.55	5579.29	3850.92	5951.74	12.3433	5911.2	5432.71	5472.1	5595.81	11.19	17938	NM_013608.2	NM_013608.2
LOC270037		272.233	2094.37	783.374	13499.4	14228.5	11735.3	1089.93	13362.5	12.26	13587.6	12762.4	12666.2	13053.7	11.98	NA	XM_193374.2	XM_193374.2
Ube2m	Mus musculus ubiquitin-conjugating enzyme E2M (UBC12 homolog, yeast) (Ube2m), mRNA.	154.217	165.686	169.247	2755.73	2733.28	691.66	162.46	1988.47	12.24	2306.61	2322.65	3123.45	2595.22	15.97	22192	NM_145578.1	NM_145578.1
Ccl7	Mus musculus chemokine (C-C motif) ligand 7 (Ccl7), mRNA.	491.034	1194.5	932.896	8715.28	10021.9	10740.4	882.225	9742.33	12.045	2997.08	2595.28	2347.88	2623.83	3.32	20306	NM_013654.2	NM_013654.2
EG633692	PREDICTED: Mus musculus predicted gene, EG633692 (EG633692), mRNA.	186.993	426.139	267.226	3704.97	3760.8	3585.64	304.3	3620.54	11.9	2978.27	3189.44	3035.14	3062.38	10.06	633692	XM_001472244.1	XM_001472244.1
Sparc	Mus musculus secreted acidic cysteine rich glycoprotein (Sparc), mRNA.	2541.61	5161.16	2771.35	8941.05	9726.26	7422.86	3633.76	8624.98	11.8967	9945.56	9947.33	9906.34	9940.53	14.9033	20692	NM_009242.1	NM_009242.1
Ifitm2	Mus musculus interferon induced transmembrane protein 2 (Ifitm2), mRNA.	390.82	1228.77	823.489	10332.4	10830.5	7355.17	805.08	9565.82	11.88	4296.02	4136.14	4026.45	4149.63	5.15	80876	NM_030694.1	NM_030694.1
LOC238836		1089.25	2108.1	1233.77	16515.5	17718	19851.3	1492.41	17601.2	11.79	14066.4	13607.2	12675.4	13370.6	8.96	NA	XM_138832.1	XM_138832.1
Hist2h2aa2	Mus musculus histone cluster 2, H2aa2 (Hist2h2aa2), mRNA.	125.228	259.636	154.516	2235.67	2302.28	2044.43	187.43	2190.13	11.69	1562.13	1711.29	1529.95	1606.47	8.57	319192	NM_178212.1	NM_178212.1
Ufc1	Mus musculus ubiquitin-fold modifier conjugating enzyme 1 (Ufc1), mRNA.	397.565	499.092	304.762	5096.53	5206.58	2410.11	383.91	4429.26	11.54	5567.82	5427.04	5226.75	5403.4	14.07	66155	NM_025388.2	NM_025388.2
Prl2c3	Mus musculus prolactin family 2, subfamily c, member 3 (Prl2c3), mRNA.	186.761	297.592	130.23	2355.4	2445.02	2779.38	219.1	2516.95	11.49	782.296	1183.87	682.027	901.598	4.12	18812	NM_011118.1	NM_011118.1
Eif4g1	Mus musculus eukaryotic translation initiation factor 4, gamma 1 (Eif4g1), transcript variant 2, mRNA.	194.635	233.042	233.658	3376.46	3056.19	243.268	219.545	2111.33	11.45	2916.21	3120.96	3654.66	3251.26	17.85	208643	NM_001005331.1	NM_001005331.1
EG432721	PREDICTED: Mus musculus predicted gene, EG432721 (EG432721), mRNA.	458.162	1961.97	590.808	11988.7	12422.2	9596.29	1026.47	11661.3	11.36	12420.7	11617.4	11775.6	11957.7	11.65	432721	XM_484210.5	XM_484210.5
EG620119	PREDICTED: Mus musculus predicted gene, EG620119 (EG620119), mRNA.	979.173	1721.32	908.185	11699.5	12957.4	14900.1	1155.98	13134.4	11.36	10305.3	9831.55	9267.75	9787.98	8.47	620119	XM_907340.2	XM_907340.2
Capn2	Mus musculus calpain 2 (Capn2), mRNA.	311.429	202.015	239.047	2172.07	2249.55	1318.08	248.425	1870.74	11.294	2154.69	2075.18	1990.2	2082.07	12.54	12334	NM_009794.2	NM_009794.2
C1qbp	Mus musculus complement component 1, q subcomponent binding protein (C1qbp), nuclear gene encoding mitochondrial protein, mRNA.	231.694	235.994	174.085	2488.52	2775.04	2069.53	212.88	2398.5	11.27	2300.24	2556.1	2414.24	2418.19	11.36	12261	NM_007573.2	NM_007573.2
A530065H22Rik		146.114	187.469	161.936	1803.15	1903.97	1695.45	163.84	1813.73	11.07	1608.58	1844.82	1551.37	1666.52	10.17	NA		AK041036
Cct6a		432.25	1144.87	862.565	8880.92	8577.62	10044.1	830.84	9052.66	11.035	8289.15	8173.33	9136.23	8528.47	10.39	NA		NM_009838
Tuba1a	Mus musculus tubulin, alpha 1A (Tuba1a), mRNA.	6860.11	4438.85	4188.94	16173.4	15014.9	5670.17	5261.85	12883.4	10.985	23160	21497.3	21950.5	22185.8	18.41	22142	NM_011653.1	NM_011653.1
Lgmn	Mus musculus legumain (Lgmn), mRNA.	507.875	1323.84	540.326	9163.57	9529.45	7676.81	783.6	8561.29	10.93	8569.36	9754.96	9800.64	9445.11	12.05	19141	NM_011175.2	NM_011175.2
Atp5f1		239.786	198.053	175.011	2344.27	2394.18	2026.34	206.563	2263.33	10.89	2501.46	2720.55	2324.53	2504.86	12.1175	NA		AK081249
Lgals9	Mus musculus lectin, galactose binding, soluble 9 (Lgals9), mRNA.	164.773	198.026	151.108	2123.18	2416.15	1697.29	172.39	2068.61	10.84	747.472	838.4	660.174	748.104	3.97	16859	NM_010708.1	NM_010708.1
Prl2c4	Mus musculus prolactin family 2, subfamily c, member 4 (Prl2c4), mRNA.	163.016	251.238	157.75	1837.23	2080.75	2212.76	191.77	2074.36	10.82	638.482	898.138	519.864	723.587	3.77	26421	NM_011954.2	NM_011954.2
Actn4	Mus musculus actinin alpha 4 (Actn4), mRNA.	140.732	151.413	154.801	2592.29	2677.56	170.077	149.68	1748.98	10.8167	2792.02	2289.99	2945.09	2689.15	16.4	60595	NM_021895.2	NM_021895.2
Hist1h2bn	Mus musculus histone cluster 1, H2bn (Hist1h2bn), mRNA.	213.232	207.034	173.629	2618.11	2636.44	1344.19	197.97	2138.89	10.8	1905.43	2134.5	1688.47	1891.59	9.55	319187	NM_178201.1	NM_178201.1
H3f3a	Mus musculus H3 histone, family 3A (H3f3a), mRNA.	185.131	261.174	200.706	2898.86	3331.07	3748.89	217.77	3248.11	10.74	2202.58	2359.64	2019.61	2198.45	7.39	15078	NM_008210.2	NM_008210.2
Hsp90ab1	Mus musculus heat shock protein 90kDa alpha (cytosolic), class B member 1 (Hsp90ab1), mRNA.	3534.88	8805.91	8456.8	10018.6	10048.7	7559.67	6912.41	9303.12	10.7133	9415.43	9287.51	9687.29	9482.79	11.66	15516	NM_008302.3	NM_008302.3
Atp6v0d1	Mus musculus ATPase, H+ transporting, lysosomal V0 subunit D1 (Atp6v0d1), mRNA.	2677.97	2684.78	2608.34	5121.68	5172.21	3630.42	2655.33	4576.09	10.7075	4933.68	5478.2	5325.16	5248.72	14.3225	11972	NM_013477.3	NM_013477.3
Atp6v1g1	Mus musculus ATPase, H+ transporting, lysosomal V1 subunit G1 (Atp6v1g1), mRNA.	208.002	296.468	201.12	3051.16	3223.97	1859.37	233.73	2491.56	10.66	2747.68	2980.64	2635.47	2790.81	11.94	66290	NM_024173.1	NM_024173.1
LOC381398		237.509	1026.81	458.398	6278.92	6176.2	6852.59	602.98	6423.58	10.65	5492.8	6053.19	5078.28	5542.35	9.19	NA	XM_355356.1	XM_355356.1
2010311D03Rik	Mus musculus RIKEN cDNA 2010311D03 gene (2010311D03Rik), mRNA.	128.405	139.113	126.663	1507.44	1478.14	1333.34	131.22	1372.78	10.46	1302.4	1326.48	1376.53	1336.21	10.18	109129	NM_133839.2	NM_133839.2
Ykt6	Mus musculus YKT6 homolog (S. Cerevisiae) (Ykt6), mRNA.	275.802	801.998	456.153	3914.67	4086.87	1967.62	540.56	3219.64	10.22	4195.71	4262.65	4167.31	4228.26	14.53	56418	NM_019661.3	NM_019661.3
LOC100047827	PREDICTED: Mus musculus similar to Hmgn2 protein (LOC100047827), mRNA.	320.429	511.26	260.156	3257.43	3652.48	4000	362.96	3681.79	10.14	5561.59	4917.39	4473.34	4919.83	13.55	100047827	XM_001479392.1	XM_001479392.1
scl0004020.1_31		168.187	301.786	248.059	2460.74	2519.97	2456.28	242.64	2460.91	10.14	2204.27	1982.28	2242.72	2150.09	8.86	NA	AK081191.1	AK081191.1
Eif4a2	Mus musculus eukaryotic translation initiation factor 4A2 (Eif4a2), mRNA.	7567.78	6267.93	6492.04	5707.09	5841.59	6458.38	6714.34	5983.53	10.1125	6626.62	7060.01	6469.82	6710.32	11.35	13682	NM_013506.1	NM_013506.1
Cxcl10	Mus musculus chemokine (C-X-C motif) ligand 10 (Cxcl10), mRNA.	340.362	299.144	280.967	1939.42	2084.17	2393.15	305.97	2122.62	10.07	1833.3	1413.37	1399.87	1546.37	7.255	15945	NM_021274.1	NM_021274.1
Ppp1ca	Mus musculus protein phosphatase 1, catalytic subunit, alpha isoform (Ppp1ca), mRNA.	505.692	1343.05	913.539	6216.48	6403.59	2888.68	924.265	5065.97	10.035	5729.44	5972.61	6240.72	5954.94	13.015	19045	NM_031868.1	NM_031868.1
Hist1h2bj	Mus musculus histone cluster 1, H2bj (Hist1h2bj), mRNA.	278.722	712.325	453.229	5738.63	5369.01	3276.75	489.29	4873.97	9.96	4033.24	4555.21	3812.83	4092.32	8.36	319183	NM_178198.1	NM_178198.1
Ndufs2	Mus musculus NADH dehydrogenase (ubiquinone) Fe-S protein 2 (Ndufs2), mRNA.	162.403	157.123	148.883	1717.33	1647.6	1280.63	158.09	1574.63	9.96	1626.07	1556.57	1465.3	1560.25	9.965	226646	NM_153064.4	NM_153064.4
Eef1b2	Mus musculus eukaryotic translation elongation factor 1 beta 2 (Eef1b2), mRNA.	1261.81	5300.91	4198.67	6644.26	6559.1	6739.93	3490.58	6708.1	9.88	7135.63	7110.62	6399.66	6889.15	10.6333	55949	NM_018796.2	NM_018796.2
Creg1	Mus musculus cellular repressor of E1A-stimulated genes 1 (Creg1), mRNA.	280.11	272.097	203.683	2187.04	2394.5	2650.67	245.9	2410.77	9.8	1128.68	1098.05	1073.12	1103.24	4.49	433375	NM_011804.2	NM_011804.2
2008-09-01	Mus musculus septin 8 (Sept8), mRNA.	271.367	250.192	187.207	2575.19	2742.77	1371.22	235.67	2307.93	9.79	2418.21	2321.62	2391.28	2379.52	10.1	20362	NM_033144.1	NM_033144.1
EG629383	PREDICTED: Mus musculus predicted gene, EG629383, transcript variant 2 (EG629383), mRNA.	136.888	154.414	129.302	1761	1852.77	604.916	139.99	1364.49	9.75	1683.03	1826.04	1486.8	1681.39	12.01	629383	XM_894265.2	XM_894265.2
Hcls1	Mus musculus hematopoietic cell specific Lyn substrate 1 (Hcls1), mRNA.	135.38	131.933	162.668	1599.95	2015.52	624.817	143.02	1394.55	9.75	301.698	335.027	373.215	339.957	2.38	15163	NM_008225.1	NM_008225.1
Prdx3		180.049	210.67	182.515	1920.23	2053.12	1740.32	190.74	1842.84	9.66	1747.62	2193.43	1643.68	1931.71	10.13	NA	NM_007452.1	NM_007452.1
Cpe		1232.87	2180.32	996.024	13011.8	13879.8	16147.6	1433.93	13824.7	9.64	13539.4	13441.2	14909.6	13919.6	9.71	NA	NM_013494.2	NM_013494.2
LOC622994	PREDICTED: Mus musculus hypothetical LOC622994 (LOC622994), misc RNA.	301.74	1277.62	414.127	7548.22	6858.61	4480.65	685.18	6548.72	9.56	8111.68	7551.68	6625.53	7472.14	10.91	NA	XR_031862.1	XR_031862.1
Mylc2b	Mus musculus myosin light chain, regulatory B (Mylc2b), mRNA.	3043.08	2435.07	2651.71	3821.71	3866.03	3766.29	2713.1	3966.68	9.56	4337.85	4882.71	4307.77	4509.24	10.5	67938	NM_023402.1	NM_023402.1
Dctn3	Mus musculus dynactin 3 (Dctn3), mRNA.	565.652	3784.5	2693.46	5124.67	4702.79	3210.12	2371.25	4222.52	9.54	5133.2	6036.33	5895.25	5670.73	15.67	53598	NM_016890.2	NM_016890.2
Rabac1		652.679	3899.2	2123.78	15229.6	13492.9	5401.46	2085.51	11289.1	9.53	12586.4	14336.5	15936.3	14321.4	12.4	NA	NM_010261.1	NM_010261.1
Ypel5	Mus musculus yippee-like 5 (Drosophila) (Ypel5), mRNA.	3058.59	2129.35	2437.19	4172.9	4239.4	4297.66	2481.78	4160.08	9.42	3321.89	3919.12	3570.43	3595.4	7.35667	383295	NM_027166.3	NM_027166.3
Gabarap	Mus musculus gamma-aminobutyric acid receptor associated protein (Gabarap), mRNA.	817.549	1371.44	656.252	11015.5	11270.3	4659.26	930.49	8745.09	9.4	11693	12754.2	12654.3	12365.1	13.29	56486	NM_019749.3	NM_019749.3
Ccl9	Mus musculus chemokine (C-C motif) ligand 9 (Ccl9), mRNA.	1712.34	1814.2	1611.05	13552.3	15428.3	18331	1712.54	16030.8	9.36	3571.44	3846.58	4012.71	3809.34	2.22	20308	NM_011338.2	NM_011338.2
LOC100040961	PREDICTED: Mus musculus similar to LOC446231 protein (LOC100040961), mRNA.	362.114	908.082	393.544	4955.58	5489.14	4830.55	549.47	5135.79	9.35	3880.39	4146.3	3497.4	3845.89	7	100040961	XM_001475449.1	XM_001475449.1
Rsad2	Mus musculus radical S-adenosyl methionine domain containing 2 (Rsad2), mRNA.	743.404	363.74	423.163	4654.81	4834.5	4813.87	505.61	4706.23	9.31	220.954	202.61	251.991	226.725	0.45	58185	NM_021384.3	NM_021384.3
Psmb7	Mus musculus proteasome (prosome, macropain) subunit, beta type 7 (Psmb7), mRNA.	1790.57	4552.54	3193.12	8810.68	9074.26	8691.42	3311.68	8935.4	9.28	8543.82	9181.24	9048.54	8956.9	9.2925	19177	NM_011187.1	NM_011187.1
Cda	Mus musculus cytidine deaminase (Cda), mRNA.	182.786	183.098	148.886	2099.41	2162.55	508.462	171.85	1588.38	9.24	1558.41	2241.94	2089.67	1989.13	11.57	72269	NM_028176.1	NM_028176.1
Etv5		141.71	169.047	153.469	1740.23	1497.14	1035.41	156.21	1442.36	9.24	1738.5	1893.51	1958.65	1874.92	12.01	NA		NM_023794
Msn		148.428	339.233	280.121	1735.26	2079.12	590.412	261.922	1443.8	9.16	1278.14	1340.15	1098.4	1236.47	8.29	NA		AK087001
Atp6ap2	Mus musculus ATPase, H+ transporting, lysosomal accessory protein 2 (Atp6ap2), mRNA.	4033.17	3643.19	3819.98	4130.04	4322.47	4288.81	3846.86	4221.84	9.0975	3918.67	4027.65	3847.17	3922.5	7.5125	70495	NM_027439.2	NM_027439.2
Pfkp	Mus musculus phosphofructokinase, platelet (Pfkp), mRNA.	144.416	146.183	147.783	1617.47	1681.8	952.867	146.303	1399.36	8.95	1595.3	1803.67	2071.49	1801.74	11.5067	56421	NM_019703.2	NM_019703.2
LOC100042405	PREDICTED: Mus musculus similar to high mobility group nucleosomal binding domain 2 (LOC100042405), mRNA.	257.512	435.815	255.504	2525.2	2816.79	3102.18	314.03	2785.92	8.87	4042.31	3617.64	3749.46	3812.18	12.14	100042405	XM_001478555.1	XM_001478555.1
Lcp1	Mus musculus lymphocyte cytosolic protein 1 (Lcp1), mRNA.	115.757	108.408	106.612	902.168	961.224	1034	110.25	972.61	8.82	579.517	538.046	511.675	540.162	4.9	18826	NM_008879.3	NM_008879.3
Arf3	Mus musculus ADP-ribosylation factor 3 (Arf3), mRNA.	319.067	472.052	330.241	3734	3921.15	2271.05	370.93	3253.55	8.77	4005.61	3888.95	4816.16	4259.08	11.48	11842	NM_007478.3	NM_007478.3
Gstp1	Mus musculus glutathione S-transferase, pi 1 (Gstp1), mRNA.	514.148	5257.67	3707.94	7841.43	7698.39	6340.62	3158.65	7226.09	8.76333	4898.47	5413.93	5209.12	5178.51	6.79333	14870	NM_013541.1	NM_013541.1
LOC433943	PREDICTED: Mus musculus similar to Glutathione S-transferase Mu 1 (GST class-mu 1) (Glutathione S-transferase GT8.7) (pmGT10) (GST 1-1) (LOC433943), misc RNA.	189.37	143.532	129.989	1473.87	1685.36	846.838	153.39	1344.12	8.76	455.011	416.406	319.875	398.54	2.6	NA	XR_034042.1	XR_034042.1
Ei24	Mus musculus etoposide induced 2.4 mRNA (Ei24), mRNA.	342.531	307.62	280.882	3354.49	3323.52	1437.56	311.805	2702.92	8.715	3757.87	3529.34	3452.69	3581.91	11.595	13663	NM_007915.1	NM_007915.1
Icam1	Mus musculus intercellular adhesion molecule 1 (Icam1), mRNA.	284.599	635.425	388.598	4135.75	4503.48	4241.48	499.44	4343.94	8.7	1112.92	1060.26	1027.14	1064.06	2.13	15894	NM_010493.2	NM_010493.2
Nef3		218.441	411.33	246.044	2871.4	3097.77	1857.69	287.345	2540.69	8.685	2804.55	3274.84	2819.09	2960.47	10.17	NA		NM_008691
LOC100045890	PREDICTED: Mus musculus similar to ubiquitin-conjugating enzyme UbcH7 (LOC100045890), mRNA.	285.332	638.482	340.317	3556.17	3973.3	3497.41	417.18	3597.51	8.62	2969.6	3047.54	2598.07	2873.4	6.89	100045890	XM_001474956.1	XM_001474956.1
Sdcbp	Mus musculus syndecan binding protein (Sdcbp), mRNA.	1735.69	2752.27	2653.22	4056.84	4189.77	5095.36	2208.23	4433.81	8.564	3820.32	3759.72	3710.77	3768.89	7.004	53378	NM_016807.1	NM_016807.1
Ppm1g	Mus musculus protein phosphatase 1G (formerly 2C), magnesium-dependent, gamma isoform (Ppm1g), mRNA.	134.944	141.265	138.756	1428.85	1254.81	998.732	138.24	1182.22	8.55	1250.91	1403.94	1491.8	1375.58	9.95	14208	NM_008014.3	NM_008014.3
1200003C05Rik	Mus musculus RIKEN cDNA 1200003C05 gene (1200003C05Rik), mRNA.	3183.15	2038.92	1937.15	4227.35	4199.97	3262.03	2291.35	3904.23	8.53	4267.75	4367.26	4418.62	4331.29	9.85333	104771	NM_024205.1	NM_024205.1
Ostf1	Mus musculus osteoclast stimulating factor 1 (Ostf1), mRNA.	345.683	1597.08	725.712	7725.22	7533.86	6771.33	848.72	7218.41	8.51	6199.18	6866.47	6949.05	6640.97	7.82	20409	NM_017375.2	NM_017375.2
Ecel1	Mus musculus endothelin converting enzyme-like 1 (Ecel1), mRNA.	220.413	369.082	251.746	3622.65	3561.37	385.222	280.92	2387.21	8.5	1890.45	2831.16	3006.97	2547.62	9.07	13599	NM_021306.2	NM_021306.2
Arl5a	Mus musculus ADP-ribosylation factor-like 5A (Arl5a), mRNA.	126.68	147.726	126.362	910.91	892.949	1658.32	133.05	1126.27	8.47	964.166	1096.11	865.496	989.859	7.44	75423	NM_182994.2	NM_182994.2
2810410P22Rik		160.485	155.326	137.348	1014.05	937.815	1838.81	150.44	1229.44	8.3	1315.97	1153.22	996.966	1163.56	7.77	NA	NM_182994.1	NM_182994.1
C1qc	Mus musculus complement component 1, q subcomponent, C chain (C1qc), mRNA.	207.465	379.102	212.916	2485.14	2676.8	1318.78	262.16	2159.42	8.24	3184.24	3629.68	3691.83	3522.63	13.44	12262	NM_007574.2	NM_007574.2
Ifi35	Mus musculus interferon-induced protein 35 (Ifi35), mRNA.	115.248	152.738	140.772	1430.38	1353.14	778.847	136.4	1123.77	8.24	517.278	570.473	644.878	583.862	4.28	70110	NM_027320.4	NM_027320.4
Arpc1a		368.958	1717.01	963.009	3585.23	3432.08	3212.98	938.21	3351.78	8.225	3855.68	3883.04	4021.87	3926.53	10.0725	NA		AK003986
EG667977	Mus musculus predicted gene, EG667977 (EG667977), mRNA.	151.131	129.628	141.905	1781.21	2037.39	265.472	142	1162.46	8.19	560.492	503.226	466.923	516.66	3.64	667977	NM_001081032.1	NM_001081032.1
LOC100043675	PREDICTED: Mus musculus similar to Translocase of inner mitochondrial membrane 23 homolog (yeast) (LOC100043675), mRNA.	145.428	146.685	132.343	1363.63	1455.82	706.887	142.16	1152.21	8.11	1551.79	1577.99	1333.43	1473.87	10.37	100043675	XM_001480621.1	XM_001480621.1
2310016C16Rik	Mus musculus RIKEN cDNA 2310016C16 gene (2310016C16Rik), mRNA.	444.015	911.95	494.402	3118.39	3354.48	3491.6	593.14	3291.72	8.05	3730.78	3201.29	2718.44	3172.42	7.77667	69590	NM_027127.2	NM_027127.2
Rsl1d1	Mus musculus ribosomal L1 domain containing 1 (Rsl1d1), mRNA.	307.735	364.876	254.738	2337.68	2400.98	2797.09	310.06	2486.01	8.01	1882.39	1790.17	1928.95	1864.3	6.015	66409	NM_025546.1	NM_025546.1
Sumo1		4195.28	2493.79	2551.34	3918.27	3969.54	3173.85	3059.46	3565.78	7.9475	3774.18	3791.08	3426.75	3670.53	8.6325	NA		NM_009460
LOC100047583	PREDICTED: Mus musculus similar to apolipoprotein D (LOC100047583), mRNA.	352.97	1523.38	775.648	6865.41	7409.85	6192.03	849.41	6745.94	7.94	2745.53	2430.27	2064.36	2383.46	2.81	100047583	XM_001479138.1	XM_001479138.1
Tuba1b	Mus musculus tubulin, alpha 1B (Tuba1b), mRNA.	3243.65	6046.94	3148.79	33394.1	35770.4	29005.6	4145.74	32931.5	7.94	31869.7	31679.6	34091.8	32567.1	7.86	22143	NM_011654.2	NM_011654.2
LOC100039786	PREDICTED: Mus musculus similar to Ywhaq protein (LOC100039786), mRNA.	208.811	370.835	188.949	1906.86	1775.33	2454.06	269.3	2124.31	7.89	2102.43	1908.8	1894.19	1957.41	7.27	100039786	XM_001473500.1	XM_001473500.1
Acta2		9440.32	8043.56	7738.3	8954.87	9321.39	8063.18	8486.44	9003.33	7.868	8998.51	9958.33	8399.1	9136.58	9.466	NA		NM_007392
EG626367	PREDICTED: Mus musculus predicted gene, EG626367 (EG626367), misc RNA.	172.06	1055.39	762.487	5493.52	5824.83	3600.63	663.31	5183.66	7.81	5744.24	5974.84	5090.6	5594.18	8.43	NA	XR_032288.1	XR_032288.1
LOC674706	PREDICTED: Mus musculus similar to Zinc finger protein 341 (LOC674706), mRNA.	355.787	318.294	291.333	3071.96	3427.85	1082.97	320.26	2488.88	7.77	1808.18	2175.23	2163.83	2052.96	6.41	674706	XM_976559.2	XM_976559.2
EG434858	Mus musculus predicted gene, EG434858 (EG434858) on chromosome X.	150.542	130.107	138.61	1142.6	1333.74	550.803	139.681	1016.65	7.755	1226.26	1177.47	1008.32	1129.41	8.62	NA	NR_002883.1	NR_002883.1
Hnrph1	Mus musculus heterogeneous nuclear ribonucleoprotein H1 (Hnrph1), mRNA.	196.438	182.442	174.443	1306.5	1389.21	1555.98	184.494	1383.76	7.724	1427.92	1249.15	1191.44	1288.94	7.09	59013	NM_021510.2	NM_021510.2
5730437N04Rik	Mus musculus RIKEN cDNA 5730437N04 gene (5730437N04Rik), mRNA.	353.173	344.085	343.929	3621.11	3965.26	495.001	346.52	2661.34	7.68	3538.91	3717.45	3972.36	3758.36	10.85	70544	NM_027457.4	NM_027457.4
Pigu	Mus musculus phosphatidylinositol glycan anchor biosynthesis, class U (Pigu), mRNA.	131.735	165.887	127.401	1330.81	1196.33	529.959	141.39	1084.35	7.67	1296.15	1161.77	1113.4	1193.6	8.44	228812	NM_001004721.1	NM_001004721.1
Fn1	Mus musculus fibronectin 1 (Fn1), mRNA.	146.007	144.042	139.687	1466.12	1568.81	423.165	144.115	1126.94	7.6275	1222.12	1173.01	1198.64	1199.15	8.1125	14268	NM_010233.1	NM_010233.1
Caml	Mus musculus calcium modulating ligand (Caml), mRNA.	254.456	278.04	208.273	1969.67	1955.45	1887.54	241.12	1827.44	7.58	1714.09	1769.3	1742.95	1743.92	7.23	12328	NM_007596.2	NM_007596.2
Sumo2	Mus musculus SMT3 suppressor of mif two 3 homolog 2 (yeast) (Sumo2), mRNA.	791.662	1524.75	847.02	7510.39	8091.56	9375.56	1113.8	8396.9	7.54	9157.17	8786.22	7928.57	8602.34	7.72	170930	NM_133354.1	NM_133354.1
Tmem14c	Mus musculus transmembrane protein 14C (Tmem14c), mRNA.	2426.8	3540.94	3112.44	4836.83	4514.06	4763.65	3020.81	4716.68	7.53667	4538	4624.03	4509.48	4549.55	7.55	66154	NM_025387.2	NM_025387.2
Rnaset2	Mus musculus ribonuclease T2 (Rnaset2), transcript variant 2, mRNA.	228.237	944.049	372.775	3697.79	4029.32	4319.03	535.67	4006.73	7.48	1492.41	1518.2	1475.79	1493.77	2.79	68195	NM_029204.1	NM_029204.1
ORF61	Mus musculus open reading frame 61 (ORF61), mRNA.	203.796	205.367	184.261	2338.86	2361.33	322.195	198.27	1480.05	7.46	1566.41	1790.03	1949.33	1762.89	8.89	216157	NM_001003949.3	NM_001003949.3
Ranbp9	Mus musculus RAN binding protein 9 (Ranbp9), mRNA.	127.54	161.642	135.184	937.261	922.651	1510.1	147.31	1093.61	7.42	868.739	713.28	684.871	756.826	5.14	56705	NM_019930.1	NM_019930.1
Ppp2r5b	Mus musculus protein phosphatase 2, regulatory subunit B (B56), beta isoform (Ppp2r5b), mRNA.	140.823	179.128	137.87	1668.24	1648.05	159.265	152.17	1125.47	7.4	1394.76	1577.37	2110.18	1756.83	11.55	225849	NM_198168.3	NM_198168.3
Sec61b	Mus musculus Sec61 beta subunit (Sec61b), mRNA.	141.645	290.365	179.265	1866.93	1685.54	976.435	197.4	1460.37	7.4	1856.81	2034.57	1860.34	1904.26	9.65	66212	NM_024171.2	NM_024171.2
Hax1	Mus musculus HCLS1 associated X-1 (Hax1), mRNA.	214.048	223.086	174.692	1377.25	1503.96	1592.06	206.1	1520.29	7.38	1028.61	1264.81	1165.08	1151.37	5.59	23897	NM_011826.1	NM_011826.1
LOC238943		164.327	178.974	186.955	1850.06	1848.35	362.325	176.77	1304.54	7.38	1371.1	1578.97	1770.23	1568.99	8.88	NA	XM_138902.2	XM_138902.2
Med10	Mus musculus mediator of RNA polymerase II transcription, subunit 10 homolog (NUT2, S. cerevisiae) (Med10), mRNA.	153.637	200.742	160.183	1274.43	1417.53	1264.45	174.34	1286.34	7.38	1385.9	1615.98	1444.49	1472.12	8.44	28077	NM_138596.1	NM_138596.1
Nqo1	Mus musculus NAD(P)H dehydrogenase, quinone 1 (Nqo1), mRNA.	163.815	158.961	150.737	1583.48	1512.51	868.372	157.855	1313.62	7.36	713.05	620.255	573.064	637.258	3.63	18104	NM_008706.4	NM_008706.4
LOC385068		256.568	250.661	231.644	2740.44	2441.84	240.141	247.24	1809.45	7.32	2226.71	2278.03	2422.18	2310.71	9.35	NA	XM_358030.1	XM_358030.1
Sumo3	Mus musculus SMT3 suppressor of mif two 3 homolog 3 (yeast) (Sumo3), mRNA.	171.985	326.159	299.471	2092.96	2285.33	1667.37	271.075	1990.47	7.32	1518.78	1786.08	1640.69	1647.29	6.05	20610	NM_019929.3	NM_019929.3
Clptm1	Mus musculus cleft lip and palate associated transmembrane protein 1 (Clptm1), mRNA.	209.112	176.342	166.087	2080.67	1966.33	222.095	183.48	1340.83	7.31	1774.92	1782.44	2224.73	1945.65	10.6	56457	NM_019649.2	NM_019649.2
LOC381947		208.652	309.718	166.644	1781.42	1930.12	1545.96	233.78	1699.48	7.27	1588.26	1843.93	2027.25	1808.99	7.74	NA	XM_355970.1	XM_355970.1
Vps35	Mus musculus vacuolar protein sorting 35 (Vps35), mRNA.	3395.48	5935.55	5282.67	5717.76	5801.93	7558.87	4965.71	6403.64	7.265	5759.15	5561.48	5915.94	5732.54	6.935	65114	NM_022997.2	NM_022997.2
H2-D1	Mus musculus histocompatibility 2, D region locus 1 (H2-D1), mRNA.	762.02	3595.64	1855.72	13387.9	13877.6	11906.6	2047.41	12999.4	7.25333	5039.19	5035.67	5179.19	5086.29	3.05	14964	NM_010380.3	NM_010380.3
AI607873	PREDICTED: Mus musculus expressed sequence AI607873 (AI607873), mRNA.	157.25	154.478	128.187	775.619	795.9	1467.51	148.25	1073.86	7.24	373.017	380.77	351.238	369.552	2.49	226691	XM_980696.2	XM_980696.2
Nola2	Mus musculus nucleolar protein family A, member 2 (Nola2), mRNA.	191.568	332.527	168.7	2012.48	2073.93	1942.51	233.149	1962.67	7.235	1802.65	1894.49	1986.05	1903.94	7.015	52530	NM_026631.1	NM_026631.1
Sfrs5	Mus musculus splicing factor, arginine/serine-rich 5 (SRp40, HRS) (Sfrs5), transcript variant 1, mRNA.	222.582	266.3	275.5	1584.04	1920.34	1608.58	254.31	1693.19	7.225	1639.01	1539.37	1230.37	1456.4	6.145	20384	NM_001079695.1	NM_001079695.1
EG622339	Mus musculus predicted gene, EG622339 (EG622339), mRNA.	2129.49	6000.41	1964.01	28048	26289.8	19509.6	3371.54	24331.1	7.22	28334.6	30372.3	30419.6	29648.1	8.79	622339	NM_001081297.1	NM_001081297.1
3110001O07Rik		136.035	157.995	138.743	954.847	1022.44	1017.49	143.04	1023.87	7.16	929.894	888.523	1042.72	952.479	6.66	NA		AK013969
Cd63		4243.35	11661.7	10575.2	13489.5	14163.1	14050.1	9505.8	13918.3	7.16	12035.1	12167.3	11580	11865.4	5.97333	NA	NM_007653.1	NM_007653.1
Iap		1970.88	1835.03	1378.35	11836.5	12039.1	12202.5	1717.8	12271.4	7.14	10932.1	10968.7	13097.8	11535.6	6.72	NA	NM_010490.2	NM_010490.2
LOC224532		167.502	161.832	139.629	1427.73	1440.32	609.339	157.8	1117.13	7.08	1517.39	1566.82	1668.11	1588.17	10.06	NA	XM_128427.3	XM_128427.3
Ssr2	Mus musculus signal sequence receptor, beta (Ssr2), mRNA.	227.719	613.077	321.072	3206.24	3275.57	1457.79	389.18	2753.2	7.07	3241.09	3311.78	3460.27	3333.94	8.57	66256	NM_025448.2	NM_025448.2
Rps3		1473.61	8437.18	7067.81	12205.4	12668.5	13143.7	5607.94	12027.8	7.005	11256.5	10545.6	12116.7	11214.8	6.85	NA	NM_012052.1	NM_012052.1
LOC621824	PREDICTED: Mus musculus similar to integrin-linked kinase ILK (LOC621824), misc RNA.	133.51	153.323	146.095	1001.07	1106.39	779.91	145.34	1014.93	6.98	1137.33	1021.02	929.434	1033.1	7.11	NA	XR_031998.1	XR_031998.1
LOC219145		188.097	198.084	188.418	1271.12	1427.91	1197.24	190.48	1321.7	6.94	1517.47	1337.08	1546.61	1464.82	7.69	NA	XM_122761.3	XM_122761.3
Cct3		1020.2	3817.94	3408.5	4433.19	4163.22	4431.9	2744.88	4205.06	6.93667	3576.78	3762.82	4045.12	3790.27	6.83333	NA		AK036222
LOC677528	PREDICTED: Mus musculus similar to DEAD (Asp-Glu-Ala-Asp) box polypeptide 50 (LOC677528), misc RNA.	196.722	250.445	200.899	1577.53	1452.95	1525.49	217.77	1510.15	6.93	1314.43	1282.72	1453.05	1353.36	6.21	NA	XR_034733.1	XR_034733.1
Mapk3		128.726	166.555	173.554	1441.59	1468.78	256.665	157.765	1118.12	6.925	1596.42	1891.67	1974.27	1849.05	11.47	NA	NM_011952.1	NM_011952.1
2500002L14Rik		240.989	200.281	211.328	2226.66	2305.72	418.54	218.08	1507.36	6.91	2200.06	2271.04	2194.15	2225.31	10.2	NA	NM_025607.2	NM_025607.2
Ap2a2	Mus musculus adaptor protein complex AP-2, alpha 2 subunit (Ap2a2), mRNA.	293.272	177.495	194.042	2098.63	2244.9	729.775	227.4	1565.18	6.88	2177.48	2229.72	3101.98	2498.15	10.99	11772	NM_007459.2	NM_007459.2
Cdkn1a	Mus musculus cyclin-dependent kinase inhibitor 1A (P21) (Cdkn1a), mRNA.	2263.29	8178.74	7433.86	10189.8	9793.42	7028.18	5951.68	8897.48	6.82667	9331.41	8894.18	10196.2	9476.64	10.4833	12575	NM_007669.2	NM_007669.2
LOC381150		122.376	135.622	114.01	965.739	947.393	532.561	124.16	846.88	6.82	1226.16	1721.63	1465.71	1498.15	12.07	NA	XM_358516.1	XM_358516.1
Mtch2	Mus musculus mitochondrial carrier homolog 2 (C. elegans) (Mtch2), nuclear gene encoding mitochondrial protein, mRNA.	237.422	928.37	684.368	1683.76	1685.85	1648.71	653.083	1591.24	6.81333	1856.65	1957.1	1814.11	1865.53	7.75	56428	NM_019758.2	NM_019758.2
Tbrg1	Mus musculus transforming growth factor beta regulated gene 1 (Tbrg1), mRNA.	254.262	187.951	191.121	1298.17	1276.89	460.078	215.07	1056.15	6.81333	1007.31	1028.3	1080.65	1037.39	6.71667	21376	NM_025289.2	NM_025289.2
Asna1	Mus musculus arsA (bacterial) arsenite transporter, ATP-binding, homolog 1 (Asna1), mRNA.	228.424	539.994	339.28	3383.53	3396.92	1105.1	372.84	2538.53	6.81	3056.15	3142.66	3662.74	3264.8	8.76	56495	NM_019652.1	NM_019652.1
LOC545208	PREDICTED: Mus musculus similar to protein associated with MRG, 14 kDa (LOC545208), mRNA.	129.42	117.954	112.396	1103.7	1262.82	140.622	120.49	818.32	6.79	915.105	918.783	797.293	880.365	7.31	545208	XM_912102.2	XM_912102.2
B230369L08Rik		263.782	599.299	379.962	2761.07	3429.04	2564.53	436.23	2913.15	6.68	2503.95	2873.5	2454.46	2644.15	6.06	NA		NM_194342
Lrrc41	Mus musculus leucine rich repeat containing 41 (Lrrc41), mRNA.	193.298	428.034	334.971	2805.05	2604.73	1034.16	312.11	2078	6.66	2484.25	2412.1	2589.29	2487.92	7.97	230654	NM_153521.1	NM_153521.1
Dcn		4872.71	3858.59	3559.57	6048.08	5672.16	4529.9	4087.6	5466.78	6.64333	2649.29	2490.96	2617.29	2581.8	2.86667	NA	NM_007833.1	NM_007833.1
Rab5a	Mus musculus RAB5A, member RAS oncogene family (Rab5a), mRNA.	328.214	410.522	401.08	2183.48	2452.06	2739.91	386.285	2492.01	6.63	2255.9	2091.01	2150.38	2166.13	5.78	271457	NM_025887.2	NM_025887.2
Cd9		711.601	2699.3	1035.46	8448.67	9065.4	11410	1413.82	9275.06	6.56	10719	11482.4	11321.9	11190.6	7.92	NA	NM_007657.2	NM_007657.2
Slc41a2	Mus musculus solute carrier family 41, member 2 (Slc41a2), mRNA.	134.904	198.192	175.247	1102.34	969.189	1435.43	173.98	1141.86	6.56	891.523	998.527	1020.96	963.541	5.54	338365	NM_177388.3	NM_177388.3
Cox7a2l		752.227	1818.34	1298.93	5738.5	6307.24	4767.99	1299.3	5637.97	6.555	6084.99	6227.82	6434.41	6259.72	7.41	NA	XM_123188.1	XM_123188.1
scl0002315.1_12		153.441	130.385	122.695	1336.06	1198.14	174.407	134.45	879.54	6.54	692.145	918.558	879.785	837.6	6.23	NA	XM_358429.1	XM_358429.1
Blcap	Mus musculus bladder cancer associated protein homolog (human) (Blcap), mRNA.	306.46	844.345	499.715	4540.41	4301.87	1824.6	541.58	3535.08	6.53	3229.5	3431.48	3660.24	3449.13	6.37	53619	NM_016916.3	NM_016916.3
Stmn3	Mus musculus stathmin-like 3 (Stmn3), mRNA.	324.631	1709.74	758.787	6421.61	6038.97	4342.52	835.02	5425.3	6.5	6317.85	7445.02	7705.64	7212.53	8.64	20262	NM_009133.3	NM_009133.3
Rnf4	Mus musculus ring finger protein 4 (Rnf4), mRNA.	145.958	151.115	142.149	986.342	1097.02	826.309	146.385	971.155	6.49	927.808	862.128	989.493	928.516	6.225	19822	NM_011278.3	NM_011278.3
Rps4y2	Mus musculus ribosomal protein S4, Y-linked 2 (Rps4y2) on chromosome 6.	147.002	136.578	135.332	1129.17	1213.55	307.078	139.18	903.92	6.49	955.646	1078.87	1143.39	1067.73	7.67	NA	NR_003634.1	NR_003634.1
LOC100047012	PREDICTED: Mus musculus similar to ubiquitin-conjugating enzyme UbcM2 (LOC100047012), mRNA.	191.26	178.667	189.855	1034.36	975.333	1624.24	185.41	1193.33	6.44	926.561	913.444	851.308	895.01	4.83	100047012	XM_001477380.1	XM_001477380.1
Hist1h2bk	Mus musculus histone cluster 1, H2bk (Hist1h2bk), mRNA.	615.301	763.716	694.032	2035.35	2049.28	1493.13	694.805	1904.33	6.42	1469.03	1547.48	1409.75	1473.92	4.955	319184	NM_175665.1	NM_175665.1
Scd2	Mus musculus stearoyl-Coenzyme A desaturase 2 (Scd2), mRNA.	144.358	157.996	168.649	1035.36	919.852	1155.37	156.53	1005.01	6.42	938.494	1042.75	1076.39	1015.92	6.49	20250	NM_009128.1	NM_009128.1
P2rx4	Mus musculus purinergic receptor P2X, ligand-gated ion channel 4 (P2rx4), mRNA.	164.574	154.973	132.825	1164.35	1263.01	723.614	149.985	1009.92	6.405	639.195	744.955	684.337	689.811	4.425	18438	NM_011026.2	NM_011026.2
BC085271	Mus musculus cDNA sequence BC085271 (BC085271), mRNA.	161.254	309.45	211.834	1382.41	1921.8	985.824	229.12	1461.35	6.38	1508.59	1610.93	1344.58	1509.14	6.59	434632	NM_001008551.1	NM_001008551.1
Psme2	Mus musculus proteasome (prosome, macropain) 28 subunit, beta (Psme2), transcript variant 1, mRNA.	136.989	135.463	126.295	867.219	1161.12	655.005	132.69	845.33	6.37	555.061	662.232	610.327	606.081	4.57	19188	NM_011190.3	NM_011190.3
Ap2s1	Mus musculus adaptor-related protein complex 2, sigma 1 subunit (Ap2s1), mRNA.	435.311	1331.47	922.685	5924.85	5630.73	2350.83	902.406	4608.1	6.34	5395.02	6070.13	6569.56	6013.23	8.26667	232910	NM_198613.1	NM_198613.1
LOC382885		715.392	4598.35	1315.12	14425.5	16094.1	15463.8	2423.54	15230.6	6.28	16497.6	15316.2	14022.7	15528.7	6.41	NA	XM_356731.1	XM_356731.1
Cops6	Mus musculus COP9 (constitutive photomorphogenic) homolog, subunit 6 (Arabidopsis thaliana) (Cops6), mRNA.	585.096	1269.62	794.683	6113.84	6536.21	3657.33	874.85	5427.54	6.2	6632.8	6365.2	5568.4	6220.53	7.11	26893	NM_012002.3	NM_012002.3
LOC381649		183.908	1086.28	388.112	3112.86	3074.91	3398.01	555.54	3444.08	6.2	4333.21	3891.78	3077.94	3752.72	6.76	NA	XM_355612.1	XM_355612.1
Ufsp2	Mus musculus UFM1-specific peptidase 2 (Ufsp2), mRNA.	211.035	636.866	478.024	1289.4	1350.69	1455.24	432.22	1377.48	6.2	1245.97	1257.07	1111.27	1200.29	5.06333	192169	NM_138668.1	NM_138668.1
Mgat4b	Mus musculus mannoside acetylglucosaminyltransferase 4, isoenzyme B (Mgat4b), mRNA.	193.493	153.321	160.066	1768.91	1673.52	212.476	169.165	1331.37	6.17	1257.2	1216.48	1256.21	1242.9	5.76	103534	NM_145926.2	NM_145926.2
Calm2		689.648	820.656	495.046	3570.31	3870.96	4422.91	663.879	4123.35	6.145	5069.73	4119.99	3797.95	4455.56	6.645	NA		NM_007589
Arf5	Mus musculus ADP-ribosylation factor 5 (Arf5), mRNA.	189.739	187.139	157.482	1553.94	1543.55	226.176	178.17	1092.07	6.13	1565.57	1701.64	1441.49	1582.87	8.88	11844	NM_007480.1	NM_007480.1
Fkbp1b		252.727	258.586	184.98	1629.12	1486.09	1186.51	229.48	1404.01	6.12	2419.73	2595.92	2454.67	2495.81	10.88	NA	NM_016863.2	NM_016863.2
Sqstm1	Mus musculus sequestosome 1 (Sqstm1), mRNA.	1411.94	4859.15	2875.3	20733.1	19572.5	13163.6	3030.25	18496.1	6.1	11856.9	13474.7	15992.1	13682.1	4.52	18412	NM_011018.2	NM_011018.2
Fez2		350.688	1049.94	494.414	3263.54	3547.66	3974.64	583.74	3556.12	6.09	3432.53	3051.62	3238.48	3258.18	5.58	NA	NM_199448.1	NM_199448.1
D3Ucla1	Mus musculus DNA segment, Chr 3, University of California at Los Angeles 1 (D3Ucla1), mRNA.	225.442	716.383	477.523	2554.48	2826.55	3361.17	467.56	2842.33	6.08	2285.96	2188.13	2272.94	2249.65	4.81	28146	NM_030685.1	NM_030685.1
Acot7	Mus musculus acyl-CoA thioesterase 7 (Acot7), mRNA.	5684.19	7104.66	7059.28	9856.4	9921.79	6689.04	6722.23	8737.05	6.0725	11002.6	12881.4	13024.4	12326	9.1175	70025	NM_133348.1	NM_133348.1
LOC384742		203.104	194.478	165.289	1500.47	1621.38	219.485	187.46	1134.04	6.05	1777.22	1727.97	1642.87	1717.75	9.16	NA	XM_357835.1	XM_357835.1
Man2a1	Mus musculus mannosidase 2, alpha 1 (Man2a1), mRNA.	168.828	262.349	200.686	1305.83	1288.75	1134.85	207.92	1258.93	6.05	719.784	685.299	664.425	689.695	3.32	17158	NM_008549.1	NM_008549.1
Rdh14	Mus musculus retinol dehydrogenase 14 (all-trans and 9-cis) (Rdh14), mRNA.	198.865	261.523	163.522	1164.1	1179.57	1304.67	201.96	1219.53	6.05	1045.27	1203.24	1031.9	1094.99	5.43	105014	NM_023697.1	NM_023697.1
Pea15a	Mus musculus phosphoprotein enriched in astrocytes 15A (Pea15a), transcript variant 2, mRNA.	156.166	161.964	158.711	1418.32	1622.97	183.126	159.18	954.23	5.99	1842.57	1859.06	1736.32	1816.3	11.41	18611	NM_011063.2	NM_011063.2
Rars	Mus musculus arginyl-tRNA synthetase (Rars), mRNA.	432.249	1443.76	936.574	2979.5	2919.85	3479.13	970.99	3076.86	5.985	2608.8	2349.52	2308.18	2414.39	4.52	104458	NM_025936.1	NM_025936.1
Myl9		200.457	225.103	180.087	1270.12	1307.95	1045.35	201.065	1207.87	5.935	1646.04	1704.27	1408.8	1584.43	7.79	NA	XM_283793.2	XM_283793.2
BC008150		196.91	532.249	466.738	3126.74	3009.11	833.333	388.02	2297.55	5.92	3017.39	4229.25	3795.11	3638.85	9.38	NA		XM_484507
EG545056	Mus musculus predicted gene, EG545056 (EG545056) on chromosome 14.	238.871	333.692	219.656	1767.3	1697.17	1245.13	269.13	1588.03	5.9	1277.23	1321.41	1496.17	1375.43	5.11	NA	NR_002889.2	NR_002889.2
Ndfip1	Mus musculus Nedd4 family interacting protein 1 (Ndfip1), mRNA.	1278.77	3144.08	2834.72	14762.3	14672.9	12724.6	2385.06	14070.9	5.9	14633.2	14751.7	14978.1	14797.1	6.2	65113	NM_022996.1	NM_022996.1
EG632248	PREDICTED: Mus musculus predicted gene, EG632248 (EG632248), mRNA.	171.647	387.626	361.122	1714.29	1743.1	1990.72	306.98	1806.65	5.89	1910.18	1598.95	1916.31	1814.27	5.91	632248	XM_001473902.1	XM_001473902.1
Elp3	Mus musculus elongation protein 3 homolog (S. cerevisiae) (Elp3), mRNA.	279.362	471.945	258.537	2186.99	2036.38	1778.03	337.06	1978	5.87	2029.17	1794.64	2337.74	2072.32	6.15	74195	NM_028811.2	NM_028811.2
LOC383308		734.528	3320.64	1001.32	10139.2	10317.1	8637.59	1693.67	9938.72	5.87	9988.51	11363.1	9926.52	10382.9	6.13	NA	XM_356977.1	XM_356977.1
Rybp	Mus musculus RING1 and YY1 binding protein (Rybp), mRNA.	135.484	194.904	168.142	900.351	832.196	1221.93	169.04	992.92	5.87	863.347	882.372	782.12	845.979	5	56353	NM_019743.3	NM_019743.3
Pdhb	Mus musculus pyruvate dehydrogenase (lipoamide) beta (Pdhb), mRNA.	201.86	273.829	235.563	1000.03	1133.73	932.628	236.92	1000.69	5.86667	968.126	1175.29	1041.18	1060.88	6.22333	68263	NM_024221.3	NM_024221.3
Nrn1	Mus musculus neuritin 1 (Nrn1), mRNA.	289.981	701.586	489.263	3105.6	2855.19	3216.15	516.58	3028.6	5.86	6965.37	6101.51	6059.36	6366.14	12.32	68404	NM_153529.1	NM_153529.1
Pik3ap1	Mus musculus phosphoinositide-3-kinase adaptor protein 1 (Pik3ap1), mRNA.	145.738	192.046	155.304	945.387	1072.35	1267.51	166.155	1102.26	5.825	475.46	475.424	463.764	470.684	2.58	83490	NM_031376.3	NM_031376.3
Pmp22	Mus musculus peripheral myelin protein (Pmp22), mRNA.	1627.81	7237.32	6844.26	6188.92	6295.07	6427.96	5348.17	6231.95	5.81	8113.56	8112.02	8147.7	8132.01	8.055	18858	NM_008885.2	NM_008885.2
Drg1	Mus musculus developmentally regulated GTP binding protein 1 (Drg1), mRNA.	164.814	295.41	169.373	1711.29	1748.7	1485.55	212.89	1659.66	5.79667	1712.49	1621.21	1706.71	1680.95	5.77333	13494	NM_007879.1	NM_007879.1
Cyp51	Mus musculus cytochrome P450, family 51 (Cyp51), mRNA.	142.255	167.098	139.043	815.672	890.153	1109.37	151.07	875.29	5.79	850.16	809.78	804.785	822.746	5.45	13121	NM_020010.2	NM_020010.2
LOC676974	PREDICTED: Mus musculus similar to Glucose phosphate isomerase 1, transcript variant 2 (LOC676974), mRNA.	133.519	151.251	154.386	1137.7	1359.62	149.693	147.68	851.54	5.77	1055.27	1480.3	1088.2	1225.43	8.3	676974	XM_001003154.1	XM_001003154.1
1110012J17Rik	Mus musculus RIKEN cDNA 1110012J17 gene (1110012J17Rik), mRNA.	298.635	805.108	445.606	3280.74	2984.61	2788.83	528.81	3046.72	5.76	3484.67	4246.32	4084.64	3950.22	7.47	68617	NM_172963.3	NM_172963.3
LOC100045567	PREDICTED: Mus musculus similar to purine nucleoside phosphorylase (LOC100045567), mRNA.	213.752	1115.57	711.265	3759.69	3961.36	4214.73	695.46	4004.61	5.76	2270.38	2084.27	2042.55	2131.57	3.06	100045567	XM_001474536.1	XM_001474536.1
LOC331507		402.237	968.541	798.274	4504.97	4561.99	2779.56	700.64	4036.27	5.76	3900.84	4278	3963.32	4036.5	5.76	NA	XM_284733.2	XM_284733.2
Rpl27	Mus musculus ribosomal protein L27 (Rpl27), mRNA.	464.444	6466.81	2619.28	22161.8	23317.3	18448.7	3613.1	20791.5	5.75	20866.8	23843.7	23031.8	22826.9	6.32	19942	NM_011289.1	NM_011289.1
scl0002791.1_134		129.66	150.928	135.906	846.448	863.604	738.455	139.77	803.86	5.75	708.225	623.7	572.619	638.591	4.57	NA
Il13ra1	Mus musculus interleukin 13 receptor, alpha 1 (Il13ra1), mRNA.	145.532	205.678	148.138	778.322	835.738	1397.7	169.44	970.34	5.73	499.406	486.854	467.917	486.349	2.87	16164	NM_133990.4	NM_133990.4
Rbbp7	Mus musculus retinoblastoma binding protein 7 (Rbbp7), mRNA.	142.777	121.503	123.639	849.568	964.042	351.378	129.723	709.744	5.73	839.297	854.949	861.961	855.789	6.924	245688	NM_009031.2	NM_009031.2
Mgst1	Mus musculus microsomal glutathione S-transferase 1 (Mgst1), mRNA.	314.35	1011.61	572.174	2479.5	2917.65	3133.45	640.595	2724.45	5.705	1121.33	938.704	905.25	988.739	2.03	56615	NM_019946.3	NM_019946.3
BC002236		148.672	346.988	183.008	1276.22	1182.97	1480.93	232.03	1322.44	5.7	1371.22	1469.58	1305.11	1380.71	5.95	NA	NM_024475.2	NM_024475.2
Bet1l	Mus musculus blocked early in transport 1 homolog (S. cerevisiae)-like (Bet1l), mRNA.	252.188	580.136	389.069	2820.42	2568.72	1006.37	391.82	2230.54	5.69	2470.4	2745.48	3007.83	2756.9	7.04	54399	NM_018742.4	NM_018742.4
LOC229810		159.702	146.525	156.25	1131.41	1167.9	277.599	154.24	877.35	5.69	1071.19	1202.24	1158.6	1149.49	7.45	NA	XM_124173.2	XM_124173.2
Smarcb1	Mus musculus SWI/SNF related, matrix associated, actin dependent regulator of chromatin, subfamily b, member 1 (Smarcb1), mRNA.	184.778	177.127	192.84	1228.68	1468.42	443.386	184.39	1048.7	5.69	1204.53	1524.94	1370.02	1357.77	7.36	20587	NM_011418.1	NM_011418.1
LOC269859	PREDICTED: Mus musculus similar to protein tyrosine phosphatase 4a1 (LOC269859), mRNA.	133.948	112.083	124.652	527.6	764.396	779.768	124.07	701.82	5.66	566.449	515.345	389.381	493.445	3.98	269859	XR_001705.1	XR_001705.1
Nol5a	Mus musculus nucleolar protein 5A (Nol5a), mRNA.	171.615	173.791	140.945	976.655	1111.98	692.692	160.95	908.93	5.65	985.059	974.523	1042.56	1002.99	6.23	67134	NM_024193.2	NM_024193.2
Eef2	Mus musculus eukaryotic translation elongation factor 2 (Eef2), mRNA.	153.747	143.909	142.828	1114.7	1246	131.579	147.123	812.167	5.61	961.767	1005.98	994.871	986.611	6.78	13629	NM_007907.1	NM_007907.1
LOC381891		254.268	374.183	409.66	1933.38	1916.9	2170.23	351.93	1970.83	5.6	2005.83	2223.86	1997.31	2083.05	5.92	NA	XM_355907.1	XM_355907.1
Rac1	Mus musculus RAS-related C3 botulinum substrate 1 (Rac1), mRNA.	198.467	273.476	233.878	1141.85	1273.5	1436.88	235.8	1320.21	5.6	974.065	1088.45	1153.01	1078.32	4.57	19353	NM_009007.2	NM_009007.2
Bcam	Mus musculus basal cell adhesion molecule (Bcam), mRNA.	133.277	151.471	137.727	1223.04	1081.14	188.038	140.485	859.915	5.59	934.469	1219.93	1282.38	1138.74	7.345	57278	NM_020486.2	NM_020486.2
Emd	Mus musculus emerin (Emd), mRNA.	193.009	149.516	124.925	1053.91	1253.92	268.032	154.64	864.19	5.59	1037.48	1052.25	977.041	1023.62	6.62	13726	NM_007927.2	NM_007927.2
Mrps18b		700.171	1495	1457.94	2273.41	2283.19	2231.78	1256.54	2216.8	5.55	2061.16	2126.11	2120.02	2099.22	5.46667	NA		NM_025878
Ahsa1	Mus musculus AHA1, activator of heat shock protein ATPase homolog 1 (yeast) (Ahsa1), mRNA.	256.849	704.846	378.769	2567.21	2640.04	2152.09	441.54	2448.28	5.54	2119.96	2305.5	2110.8	2187.85	4.95	217737	NM_146036.1	NM_146036.1
Pmm1	Mus musculus phosphomannomutase 1 (Pmm1), mRNA.	315.365	1196.66	846.262	2336.19	2321.44	1462.11	765.413	2007.8	5.49667	2440.33	3044.28	3295.91	2939.19	8.12667	29858	NM_013872.2	NM_013872.2
Bat2	Mus musculus HLA-B associated transcript 2 (Bat2), mRNA.	162.569	229.74	165.185	1234.24	1229.72	238.801	187.33	1027.92	5.49	1151.67	1289.77	1280.08	1233.44	6.58	53761	NM_020027.2	NM_020027.2
Scye1	Mus musculus small inducible cytokine subfamily E, member 1 (Scye1), mRNA.	339.39	968.949	421.11	3063.48	3019.95	3401.22	575.04	3149.37	5.48	2919.24	3218.33	3256.01	3142.76	5.47	13722	NM_007926.2	NM_007926.2
Cxx1c	Mus musculus CAAX box 1 homolog C (human) (Cxx1c), mRNA.	143.192	132.959	132.611	983.804	913.294	329.494	135.88	743.36	5.47	1002.43	1434.06	1216.45	1200.74	8.84	72865	NM_028375.3	NM_028375.3
EG433865	PREDICTED: Mus musculus predicted gene, EG433865 (EG433865), mRNA.	148.966	296.945	171.404	1098.97	1151.82	1186.43	211.5	1157.88	5.47	771.458	716.53	651.665	701.215	3.32	433865	XM_485586.4	XM_485586.4
Hbegf	Mus musculus heparin-binding EGF-like growth factor (Hbegf), mRNA.	286.885	489.349	336.451	1773.61	1703.13	2365.6	359.66	1966.51	5.47	3973.19	3411.87	3555.32	3622.39	10.07	15200	NM_010415.1	NM_010415.1
Nol12	Mus musculus nucleolar protein 12 (Nol12), mRNA.	133.782	128.167	139.212	801.705	862.98	574.842	133.81	730.67	5.46	638.932	707.733	903.453	753.875	5.63	97961	NM_133800.3	NM_133800.3
Rapgef2	Mus musculus Rap guanine nucleotide exchange factor (GEF) 2 (Rapgef2), mRNA.	119.179	131.097	112.398	581.5	522.404	905.16	120.62	658.2	5.46	532.787	521.828	472.725	509.528	4.22	76089	NM_001099624.1	NM_001099624.1
Rtn4	Mus musculus reticulon 4 (Rtn4), transcript variant 5, mRNA.	171.08	187.771	180.875	1505.47	1531.44	822.645	179.388	1300.43	5.436	1234.48	1237.96	1277.17	1248.54	5.178	68585	NM_194051.2	NM_194051.2
Atp6v0e2	Mus musculus ATPase, H+ transporting, lysosomal V0 subunit E2 (Atp6v0e2), mRNA.	285.431	454.382	281.842	2441.71	2532.99	569.578	337.3	1828.82	5.42	2333.89	3380.64	3689.19	3240.5	9.61	76252	NM_133764.2	NM_133764.2
Mrpl11	Mus musculus mitochondrial ribosomal protein L11 (Mrpl11), nuclear gene encoding mitochondrial protein, mRNA.	146.55	316.711	210.897	1223.77	1246.48	1121.32	217.45	1174.79	5.4	1145.49	1236.88	1328.78	1252.08	5.76	66419	NM_025553.3	NM_025553.3
Ccndbp1	Mus musculus cyclin D-type binding-protein 1 (Ccndbp1), mRNA.	202.295	783.51	550.545	1500.07	1536.72	1190.01	518.78	1420.75	5.385	1255.67	1482.72	1360.25	1374.99	5.925	17151	NM_010761.2	NM_010761.2
B230333E16Rik		200.477	238.624	164.072	1276.48	1202.33	836.833	200.23	1076.26	5.38	1099.6	1200.93	1176.43	1161.57	5.8	NA		AK046010
Coq10b	Mus musculus coenzyme Q10 homolog B (S. cerevisiae) (Coq10b), transcript variant 1, mRNA.	208.506	400.884	327.109	1165.96	1131.41	1279.47	305.727	1171.78	5.36667	1217.2	1083.63	1005.39	1103.57	4.76	67876	NM_001039710.1	NM_001039710.1
Gdi1	Mus musculus guanosine diphosphate (GDP) dissociation inhibitor 1 (Gdi1), mRNA.	4470.34	1853.24	2128.35	2507.51	2442.47	1633.11	2828.22	2244.29	5.366	2766.42	2814.59	2865.24	2809	6.572	14567	NM_010273.3	NM_010273.3
Igfbp3	Mus musculus insulin-like growth factor binding protein 3 (Igfbp3), mRNA.	856.693	2531.35	2144.55	2951.24	2718.58	2173.54	1811.17	2539.34	5.33	2983.09	2616.11	3154.37	2924.66	6.305	16009	NM_008343.2	NM_008343.2
Camk1	Mus musculus calcium/calmodulin-dependent protein kinase I (Camk1), mRNA.	283.328	694.404	300.015	2066.72	2117.71	1554.38	413.315	1916.12	5.3175	1450.92	1955.88	1820.14	1734.42	5.1825	52163	NM_133926.2	NM_133926.2
Ppcs	Mus musculus phosphopantothenoylcysteine synthetase (Ppcs), mRNA.	140.198	164.764	160.203	815.355	820.101	889.434	155.57	825.99	5.31	707.288	832.517	833.703	789.711	5.08	106564	NM_026494.3	NM_026494.3
Setd5	Mus musculus SET domain containing 5 (Setd5), mRNA.	139.596	131.448	134.257	865.034	831.333	206.606	135.7	714.78	5.27	787.682	750.526	863.299	796.772	5.87	72895	NM_028385.1	NM_028385.1
Cnih	Mus musculus cornichon homolog (Drosophila) (Cnih), mRNA.	242.785	207.534	198.236	1215.25	1351.26	1457.41	217.429	1335.35	5.265	1541.96	1383.18	1359.88	1431.49	5.64	12793	NM_009919.1	NM_009919.1
Lum		153.296	188.52	174.221	817.45	789.753	1009.65	173.945	879.64	5.265	534.545	431.514	404.861	454.171	2.705	NA		NM_008524
3110043O21Rik	Mus musculus RIKEN cDNA 3110043O21 gene (3110043O21Rik), mRNA.	242.386	673.721	356.094	1817.1	1761.7	2961.11	408.62	2150.51	5.26	1571.94	1797.33	1866.22	1743.29	4.27	73205	NM_001081343.1	NM_001081343.1
EG667190	PREDICTED: Mus musculus predicted gene, EG667190 (EG667190), misc RNA.	229.12	1061.41	531.444	4141.19	3917.54	1653.16	607.32	3164.9	5.21	3829.98	3780.05	3957.3	3859.1	6.35	667190	XR_002058.1	XR_002058.1
Chmp2a	Mus musculus chromatin modifying protein 2A (Chmp2a), mRNA.	3170.68	1422.1	1526.9	1974.86	2131.39	2125.5	2234.33	2088.01	5.20667	2349.36	2315.16	2136.75	2272.34	5.57667	68953	NM_026885.2	NM_026885.2
2010001H16Rik		125.187	138.695	142.1	711.013	927.427	504.05	135.31	703.21	5.2	606.447	668.19	514.691	598.763	4.43	NA
Tpm4	Mus musculus tropomyosin 4 (Tpm4), mRNA.	1680.29	8655.62	7307.23	11469.4	11234.8	13144.6	5576.21	11653.3	5.165	11672.5	10246.7	9672.93	10534.7	4.065	326618	NM_001001491.1	NM_001001491.1
Dync1li1	Mus musculus dynein cytoplasmic 1 light intermediate chain 1 (Dync1li1), mRNA.	166.598	252.511	165.88	1052.1	1069.59	808.089	192.03	986.31	5.14	1071.04	1045.48	922.392	1014.32	5.28	235661	NM_146229.2	NM_146229.2
Nsfl1c	Mus musculus NSFL1 (p97) cofactor (p47) (Nsfl1c), mRNA.	399.964	920.432	586.906	4018.66	3704.39	2127.2	628.85	3226.34	5.13	3331.46	3688.7	4051.96	3693.99	5.87	386649	NM_198326.2	NM_198326.2
Ppm1a	Mus musculus protein phosphatase 1A, magnesium dependent, alpha isoform (Ppm1a), mRNA.	1597.3	5506.33	5334.11	5643.51	5646.5	6357.5	4102.37	5723.65	5.13	5068.88	5560.97	5409.71	5338.4	4.80667	19042	NM_008910.2	NM_008910.2
Tmem126a	Mus musculus transmembrane protein 126A (Tmem126a), mRNA.	409.265	783.157	529.088	3437	3316.06	1943.75	575.79	2955.92	5.13	3126.71	3332.11	3277.39	3245.92	5.64	66271	NM_025460.1	NM_025460.1
LOC635086	PREDICTED: Mus musculus similar to ubiquitin-conjugating enzyme E2 UbcH-ben (LOC635086), mRNA.	203.843	305.143	181.6	1032.04	1156.61	1183.32	225.65	1155.72	5.12	1151.58	1165.76	1260.64	1199.02	5.31	635086	XM_910030.2	XM_910030.2
Rap2a	Mus musculus RAS related protein 2a (Rap2a), mRNA.	183.796	433.447	263.497	1594.52	1356.77	1870.25	310.09	1587.42	5.12	1464.01	1512.01	1563.96	1521.88	4.91	76108	NM_029519.3	NM_029519.3
9830169E20Rik		125.943	172.311	146.15	859.213	1003.7	208.174	148.79	755.92	5.08	635.462	639.884	676.366	652.1	4.38	NA		AK036745
scl0004175.1_57		111.183	177.3	134.283	670.695	719.594	773.278	142.24	722.46	5.08	812.206	760.279	806.627	793.525	5.58	NA	BC026739.1	BC026739.1
Tmem115	Mus musculus transmembrane protein 115 (Tmem115), mRNA.	175.802	184.148	158.412	1108.18	1063.35	445.092	174.99	881.9	5.04	806.486	820.342	938.665	850.452	4.86	56395	NM_019704.2	NM_019704.2
Cd82	Mus musculus CD82 antigen (Cd82), mRNA.	169.159	516.759	283.424	2117.7	1978.91	1208.19	342.49	1723.49	5.03	1200.3	1096.07	1201.21	1165.31	3.4	12521	NM_007656.4	NM_007656.4
Stk25		166.946	184.249	167.408	946.741	1044.68	685.306	174.065	874.67	5.025	904.703	913.746	931.501	920.522	5.29	NA	NM_021537.2	NM_021537.2
LOC225058		338.588	1335.18	785.616	3900.68	4060.05	4715.74	815.76	4095.71	5.02	3895.85	3713.76	3028.94	3554.27	4.36	NA	XM_140116.1	XM_140116.1
Mapk14	Mus musculus mitogen-activated protein kinase 14 (Mapk14), mRNA.	411.959	636.02	422.86	2208.97	2163.23	3033.74	486.57	2443.68	5.02	2239.54	2444.13	2778.41	2449.14	5.03	26416	NM_011951.2	NM_011951.2
Mrpl44	Mus musculus mitochondrial ribosomal protein L44 (Mrpl44), nuclear gene encoding mitochondrial protein, mRNA.	164.267	265.406	168.035	1146.71	1183.44	720.613	199.63	998.78	5	933.099	1229.29	1084.3	1084.25	5.43	69163	NM_001081210.1	NM_001081210.1
Rnf130	Mus musculus ring finger protein 130 (Rnf130), mRNA.	347.274	1288.79	651.654	3392.36	3572.08	3945.01	722.86	3616.29	5	1990.31	1818.53	1922.8	1899.81	2.63	59044	NM_021540.3	NM_021540.3
Tmed4	Mus musculus transmembrane emp24 protein transport domain containing 4 (Tmed4), mRNA.	1297.55	893.68	892.781	1436.25	1591.75	1259.79	1038.54	1403.96	4.975	1216.14	1268.57	1175.05	1221.3	4.385	103694	NM_134020.1	NM_134020.1
EG623818	PREDICTED: Mus musculus predicted gene, EG623818 (EG623818), mRNA.	139.017	147.492	114.236	725.948	722.869	519.477	132.95	657.09	4.94	763.764	693.329	835.572	766.301	5.76	623818	XM_888318.3	XM_888318.3
LOC100044948	PREDICTED: Mus musculus similar to macrophage migration inhibitory factor (LOC100044948), mRNA.	458.236	1394.51	658.012	4430.59	4467.93	3071.79	802.7	3954.8	4.93	3672.82	3607.32	3609.87	3628.69	4.52	100044948	XM_001473652.1	XM_001473652.1
Ap1s1	Mus musculus adaptor protein complex AP-1, sigma 1 (Ap1s1), mRNA.	249.58	229.696	238.899	1652.46	1573.21	227.978	239.797	1075.18	4.92	1198.51	1458.57	1638.29	1435.06	6.56667	11769	NM_007457.2	NM_007457.2
Hist1h2bm	Mus musculus histone cluster 1, H2bm (Hist1h2bm), mRNA.	250.749	602.935	412.56	2477.16	2394.49	1617.27	442.79	2173.58	4.91	1671.19	2049.09	1772.49	1845.2	4.17	319186	NM_178200.1	NM_178200.1
Knsl5		392.542	269.656	284.956	2010.27	2453.48	346.773	317.75	1560.92	4.91	2067.42	2053.68	2357.69	2149.07	6.76	NA		AK076271
Stx18	Mus musculus syntaxin 18 (Stx18), mRNA.	169.96	154.22	154.258	889.418	843.875	606.958	159.48	779.3	4.89	738.969	930.512	863.333	838.9	5.26	71116	NM_026959.2	NM_026959.2
BC003885	Mus musculus cDNA sequence BC003885 (BC003885), mRNA.	173.77	206.968	157.374	1060.34	1061.98	958.145	178.417	1008.48	4.88	878.985	879.183	858.81	867.451	4.45333	225215	NM_198609.2	NM_198609.2
2310008M10Rik	Mus musculus RIKEN cDNA 2310008M10 gene (2310008M10Rik), mRNA.	612.527	1592.72	1108.86	5220.54	5482.33	5810.13	1111.09	5413.8	4.87	5170.06	5313.91	4763.89	5096.74	4.59	66357	NM_025509.2	NM_025509.2
Scp2	Mus musculus sterol carrier protein 2, liver (Scp2), mRNA.	208.171	310.702	199.518	1674.98	1714.83	1287.8	239.294	1571.67	4.865	1662.7	1749.45	1754.6	1719.33	5.3275	20280	NM_011327.1	NM_011327.1
Tmem159	Mus musculus transmembrane protein 159 (Tmem159), mRNA.	136.922	147.034	136.167	816.737	779.043	354.143	139.35	668.505	4.865	612.145	657.653	717.55	661.806	4.815	233806	NM_145586.1	NM_145586.1
LOC620678	PREDICTED: Mus musculus similar to 60S ribosomal protein L7 (LOC620678), misc RNA.	1133.23	7731.88	1927.8	16975.4	18129.8	21730.9	3936.47	19109.6	4.85	17412.2	18242.1	17148.9	17650.5	4.48	NA	XR_031536.1	XR_031536.1
Rbck1	Mus musculus RanBP-type and C3HC4-type zinc finger containing 1 (Rbck1), transcript variant 2, mRNA.	126.713	135.693	117.138	795.532	791.595	159.668	126.43	613.17	4.85	674.111	827.34	794.802	762.814	6.03	24105	NM_019705.3	NM_019705.3
Hist1h2be	Mus musculus histone cluster 1, H2be (Hist1h2be), mRNA.	1173.45	1645.93	1575.8	3935.63	3844.04	3086.67	1468.64	3585.17	4.84667	2645.89	2891.01	2677.4	2735.66	3.72333	319179	NM_178194.3	NM_178194.3
Scand1	Mus musculus SCAN domain-containing 1 (Scand1), mRNA.	146.313	800.096	502.051	2829.91	2820.43	411.376	439.08	2121.82	4.83	2397.62	2793.36	2509.57	2569.55	5.85	19018	NM_020255.2	NM_020255.2
LOC234987		267.818	1621.4	958.693	4911.3	5430.3	3112.56	938.72	4518.59	4.81	4242.95	4761.17	4169.85	4345.75	4.63	NA	XM_134668.2	XM_134668.2
LOC212963		133.938	174.155	152.573	682.216	796.729	761.74	154.71	742.62	4.8	516.793	651.369	656.563	609.464	3.94	NA	XM_159721.1	XM_159721.1
EG633120	PREDICTED: Mus musculus predicted gene, EG633120 (EG633120), misc RNA.	2824.67	12647.8	5255.16	32570.4	34010.1	28796.6	6580.05	31543.3	4.79	32814.2	32248.6	34130.1	33163.8	5.04	NA	XR_031485.1	XR_031485.1
Pcmt1	Mus musculus protein-L-isoaspartate (D-aspartate) O-methyltransferase 1 (Pcmt1), mRNA.	1694.7	1476.64	1448.2	2245.56	2166.81	2355.23	1524.25	2222.98	4.76667	2301.82	2661.03	2339.24	2437.06	4.47667	18537	NM_008786.1	NM_008786.1
Ppef1	Mus musculus protein phosphatase with EF hand calcium-binding domain 1 (Ppef1), mRNA.	130.285	151.226	149.563	663.515	702.549	632.938	144.82	689.74	4.76	632.109	1006.18	799.278	802.366	5.54	237178	NM_011147.1	NM_011147.1
Bud31	Mus musculus BUD31 homolog (yeast) (Bud31), mRNA.	522.528	1620.79	608.87	4354.73	4658.67	4404.77	943.29	4460.9	4.73	4176.28	4151.82	4116.65	4145.71	4.39	231889	NM_001008705.1	NM_001008705.1
Larp1	PREDICTED: Mus musculus La ribonucleoprotein domain family, member 1 (Larp1), mRNA.	125.494	123.432	112.366	698.686	712.202	203.93	120.85	568.78	4.71	640.067	750.666	646.351	685.193	5.67	73158	XM_126172.8	XM_126172.8
D030051N19Rik		126.729	164.527	159.101	802.68	892.413	445.16	151.51	711.41	4.7	772.258	737.053	760.223	758.284	5	NA	NM_172669.2	NM_172669.2
Cyfip1	Mus musculus cytoplasmic FMR1 interacting protein 1 (Cyfip1), mRNA.	130.299	126.091	161.298	461.85	489.896	901.217	138.65	649.87	4.69	398.44	382.349	402.855	394.179	2.84	20430	NM_011370.1	NM_011370.1
Dars	Mus musculus aspartyl-tRNA synthetase (Dars), mRNA.	237.036	1144.46	642.302	1889.53	1958.28	2401.97	713.766	2037.84	4.69	1768.46	1662.52	1614.72	1682.42	3.69333	226414	NM_145507.1	NM_145507.1
LOC381889		120.753	128.884	127.242	817.35	810.749	117.649	125.01	586.82	4.69	449.731	533.806	459.752	481.564	3.85	NA	XM_358671.1	XM_358671.1
Capn7	Mus musculus calpain 7 (Capn7), mRNA.	267.718	255.47	225.093	1062.72	972.433	1614.39	249.05	1166.54	4.68	1209.8	1040.94	1120.74	1114.9	4.48	12339	NM_009796.2	NM_009796.2
LOC234360		120.958	116.69	127.652	534.582	524.016	702.891	122.19	568.16	4.65	457.609	484.089	431.49	458.381	3.75	NA	XM_134223.2	XM_134223.2
Arl3	Mus musculus ADP-ribosylation factor-like 3 (Arl3), mRNA.	362.736	688.514	395.56	2124.4	2064.72	1845.12	494.635	2044.33	4.64	2525.9	2597.31	2531.52	2553.57	5.86	56350	NM_019718.2	NM_019718.2
Usp5	Mus musculus ubiquitin specific peptidase 5 (isopeptidase T) (Usp5), mRNA.	183.262	160.555	149.373	988.816	1017.05	306.869	163.17	756.76	4.64	966.14	966.653	1186.35	1047.63	6.42	22225	NM_013700.1	NM_013700.1
1500019G21Rik	Mus musculus RIKEN cDNA 1500019G21 gene (1500019G21Rik), mRNA.	159.169	185.094	180.407	1161.33	1011.13	250.557	175.03	810.65	4.63	1077.83	1105.34	1097.58	1094.11	6.25	66245	NM_024172.2	NM_024172.2
Akr1c12	Mus musculus aldo-keto reductase family 1, member C12 (Akr1c12), mRNA.	163.014	130.824	117.203	706.262	765.674	539.439	135.38	627.15	4.63	344.184	334.526	299.947	328.404	2.43	622402	NM_013777.2	NM_013777.2
Eif3b	Mus musculus eukaryotic translation initiation factor 3, subunit B (Eif3b), mRNA.	141.701	139.596	154.847	1110.56	1137.35	307.375	146.42	783.865	4.625	849.27	866.5	911.365	872.734	5.11	27979	NM_133916.2	NM_133916.2
Vps25	Mus musculus vacuolar protein sorting 25 (yeast) (Vps25), mRNA.	447.136	1595.35	1123.9	2694.58	2575.57	2045.58	1031.35	2271.64	4.605	2119.54	2685.8	3116.96	2661.74	5.295	28084	NM_026776.3	NM_026776.3
Tfdp1		154.463	413.991	274.656	977.179	900.434	1921.52	281.35	1292.91	4.6	1304.41	1102.19	1258.94	1217.62	4.33	NA	NM_009361.1	NM_009361.1
Clk1	Mus musculus CDC-like kinase 1 (Clk1), transcript variant 1, mRNA.	461.432	477.989	502.91	797.179	927.743	1147.72	480.355	968.701	4.59667	775.442	696.395	647.808	704.574	3.25333	12747	NM_001042634.1	NM_001042634.1
Usp16	Mus musculus ubiquitin specific peptidase 16 (Usp16), mRNA.	167.307	399.155	211.314	944.32	1041.66	1447.12	247.79	1138	4.59	935.735	804.718	945.674	911.201	3.68	74112	NM_024258.1	NM_024258.1
Tcp1	Mus musculus t-complex protein 1 (Tcp1), mRNA.	578.922	1198.47	461.737	4125.6	3944.23	4401.79	713.36	4100.66	4.585	4111.1	3969.36	3898.92	3989.17	4.32	21454	NM_013686.3	NM_013686.3
Mylk	Mus musculus myosin, light polypeptide kinase (Mylk), mRNA.	396.956	1363.7	1134.7	2557.29	2960.43	2426.35	988.687	2576.53	4.56333	1846.71	2121.43	1873.86	1950.95	3.97667	107589	NM_139300.3	NM_139300.3
Fbxo7		175.613	316.783	162.428	1186.81	1160.04	688.471	217.36	989.18	4.55	1113.75	865.661	891.223	949.968	4.37	NA	NM_153195.1	NM_153195.1
LOC100046650	PREDICTED: Mus musculus similar to PRELI domain containing 1 (LOC100046650), mRNA.	1196.01	2942.88	1384.8	9270.96	9512.37	7098.22	1818.41	8270.5	4.55	8366.69	8955.74	10051.4	9081	4.99	100046650	XM_001476721.1	XM_001476721.1
Htra1	Mus musculus HtrA serine peptidase 1 (Htra1), mRNA.	240.83	837.914	490.55	2307.98	2132.56	1668.69	517.215	2055.76	4.53	2352.05	2335.08	2598.05	2423.88	5.375	56213	NM_019564.1	NM_019564.1
Laptm4a	Mus musculus lysosomal-associated protein transmembrane 4A (Laptm4a), mRNA.	2059.5	1309.68	1107.5	6440.23	7133.51	6546.84	1488.1	6740.29	4.53	4930.64	5969.24	6224.7	5728.5	3.85	17775	NM_008640.2	NM_008640.2
3010027A04Rik		175.946	152.685	156.365	692.308	674.133	862.863	160.74	724.82	4.51	568.143	597.324	728.814	631.279	3.93	NA		XM_134514
Prph	Mus musculus peripherin (Prph), mRNA.	1580.02	6851.52	3289.02	8141.43	7465.32	6454.07	3966.66	7138.81	4.48	13250.3	14430.4	16004.5	14487.7	10.695	19132	NM_013639.1	NM_013639.1
Pitpnc1	Mus musculus phosphatidylinositol transfer protein, cytoplasmic 1 (Pitpnc1), mRNA. XM_001002025 XM_001002036	122.447	116.581	111.177	667.846	786.96	150.532	116.6	521.45	4.47	827.506	955.017	901.974	891.79	7.65	71795	NM_145823.2	NM_145823.2
Eng	Mus musculus endoglin (Eng), mRNA.	174.601	437.218	329.896	1559.78	1914.22	381.486	302.37	1347.57	4.46	1051.1	902.547	1000.58	987.366	3.27	13805	NM_007932.1	NM_007932.1
Cyr61	Mus musculus cysteine rich protein 61 (Cyr61), mRNA.	192.654	475.088	366.987	1290.19	1483.65	1145.8	356.133	1316.36	4.45	1675.06	1215.01	1184.09	1377.15	4.71	16007	NM_010516.1	NM_010516.1
Rala	Mus musculus v-ral simian leukemia viral oncogene homolog A (ras related) (Rala), mRNA.	164.478	216.115	181.672	858.162	800.877	894.931	186.06	826.45	4.44	885.24	943.822	991.339	942.721	5.07	56044	NM_019491.5	NM_019491.5
Itm2a	Mus musculus integral membrane protein 2A (Itm2a), mRNA.	123.494	129.918	123.432	599.5	606.748	617.281	125.814	588.566	4.43	319.544	307.484	291.731	307.73	2.345	16431	NM_008409.2	NM_008409.2
Lonp1	Mus musculus lon peptidase 1, mitochondrial (Lonp1), nuclear gene encoding mitochondrial protein, mRNA.	187.167	159.384	147.804	883.861	942.275	366.168	164.26	725.71	4.42	617.287	812.357	920.225	785.005	4.78	74142	NM_028782.2	NM_028782.2
9030619K07Rik		535.853	418.58	548.883	2835.92	2887.19	1023.68	503.86	2220.81	4.41	2505.89	2589.34	2898.99	2663.1	5.29	NA		AK033556
March2	Mus musculus membrane-associated ring finger (C3HC4) 2 (March2), mRNA.	217.333	593.11	259.34	1704.35	1609.71	1828.82	367.26	1619.36	4.405	1582.13	1739.79	2104.45	1808.46	4.91	224703	NM_145486.4	NM_145486.4
Ppapdc1	Mus musculus phosphatidic acid phosphatase type 2 domain containing 1 (Ppapdc1), mRNA.	186.125	181.924	157.787	681.548	711.261	808.839	175.725	757.75	4.395	739.643	682.244	655.318	692.494	4.02	71910	NM_028000.1	NM_028000.1
Actb	Mus musculus actin, beta, cytoplasmic (Actb), mRNA.	9158.23	14941.3	13820.7	6763.5	6109.54	9850.35	12697.2	7511.73	4.394	7650.66	6557.88	6387.42	6851.65	4.676	11461	NM_007393.3	NM_007393.3
LOC245892		180.852	587.839	414.738	1740.98	1900.71	1168.4	383.75	1682.84	4.39	3364.8	3579.92	2770.5	3292.75	8.58	NA	XM_147335.2	XM_147335.2
Ap2a1	Mus musculus adaptor protein complex AP-2, alpha 1 subunit (Ap2a1), transcript variant 1, mRNA.	174.764	287.263	193.927	1348.75	1330.45	314.465	223.635	967.275	4.385	1465.1	1706.31	1785.03	1653.12	7.46	11771	NM_007458.2	NM_007458.2
Dctn1	Mus musculus dynactin 1 (Dctn1), mRNA.	129.552	113.62	133.82	808.865	767.525	131.489	125.88	550.62	4.37	847.179	948.882	1014.93	927.177	7.37	13191	NM_007835.2	NM_007835.2
Nudt4	Mus musculus nudix (nucleoside diphosphate linked moiety X)-type motif 4 (Nudt4), mRNA.	598.77	1450.74	534.406	3563.89	3386.7	4400.11	863.03	3767.91	4.37	3861.4	3719.32	4344.38	3965.25	4.59	71207	NM_027722.2	NM_027722.2
Tgfbi	Mus musculus transforming growth factor, beta induced (Tgfbi), mRNA.	2566.53	3785.21	3856.37	3657.82	3417.26	4693.18	3348.95	3808.05	4.37	4297.74	4791.97	4637.35	4568.18	5.115	21810	NM_009369.3	NM_009369.3
Akap6	Mus musculus A kinase (PRKA) anchor protein 6 (Akap6), mRNA.	165.576	193.638	183.452	707.766	637.535	1151.69	179.16	781.08	4.36	742.063	895.962	933.723	863.8	4.82	238161	NM_198111.2	NM_198111.2
Apex1	Mus musculus apurinic/apyrimidinic endonuclease 1 (Apex1), mRNA.	130.776	164.442	132.296	577.757	579.425	686.637	141.51	617.03	4.36	461.862	509.825	480.159	482.681	3.41	11792	NM_009687.1	NM_009687.1
LOC100043192	PREDICTED: Mus musculus similar to ribosomal protein L31 (LOC100043192), mRNA.	496.342	5563.4	3583.66	16974.6	17899.7	13018.6	3704.94	16107.3	4.35	18366.7	17787.1	16592	17610.8	4.75	100043192	XM_001479822.1	XM_001479822.1
Gng10	Mus musculus guanine nucleotide binding protein (G protein), gamma 10 (Gng10), mRNA.	1388.73	2006.41	1758.28	3370.86	3285.86	3683.41	1706.74	3391.29	4.345	4381.83	4070.11	3862.47	4108.26	5.05	14700	NM_025277.3	NM_025277.3
Cyb5r4	Mus musculus cytochrome b5 reductase 4 (Cyb5r4), mRNA.	181.011	230.227	163.062	876.18	922.773	1372.82	185.955	1015	4.34	833.438	805.829	836.442	825.021	3.59	266690	NM_024195.1	NM_024195.1
Sdf2	Mus musculus stromal cell derived factor 2 (Sdf2), mRNA.	647.159	2558.19	2238.16	3567.97	3442.77	3620.87	1857.23	3443.95	4.33	2985.94	3431.08	3238.53	3214.84	4.045	20316	NM_009143.2	NM_009143.2
Tusc2	Mus musculus tumor suppressor candidate 2 (Tusc2), mRNA.	180.396	228.541	165.59	825.811	907.225	518.937	190.015	769.145	4.31	924.907	942.549	980.798	950.146	5.3	80385	NM_019742.2	NM_019742.2
Ivns1abp	Mus musculus influenza virus NS1A binding protein (Ivns1abp), transcript variant 2, mRNA.	2628.18	1536.14	1767.64	1400.91	1400.7	1799.84	1857.98	1517.02	4.3025	1557.74	1437.83	1352.87	1444.11	3.6825	117198	NM_054102.2	NM_054102.2
Dync1i1	Mus musculus dynein cytoplasmic 1 intermediate chain 1 (Dync1i1), mRNA.	177.748	273.662	204.1	960.193	799.382	1088.58	213.51	917.9	4.3	1094.13	1162.6	1490.9	1233.66	5.78	13426	NM_010063.1	NM_010063.1
Ppap2a	Mus musculus phosphatidic acid phosphatase 2a (Ppap2a), transcript variant 1, mRNA.	630.735	2076.32	1665.95	2421.77	2263.81	2746.6	1405.22	2455.86	4.3	1676.37	1832.83	1873.9	1792.81	3.47	19012	NM_008247.2	NM_008247.2
Use1	Mus musculus unconventional SNARE in the ER 1 homolog (S. cerevisiae) (Use1), transcript variant 1, mRNA.	146.213	166.028	145.474	678.143	698.936	483.254	151.675	631.905	4.3	622.881	645.917	612.93	626.985	4.27	67023	NM_025917.3	NM_025917.3
Stmn4	Mus musculus stathmin-like 4 (Stmn4), mRNA.	166.743	170.115	164.93	1014.99	977.466	295.352	166.755	707.82	4.29	704.919	978.761	998.914	894.633	5.435	56471	NM_019675.2	NM_019675.2
scl000981.1_40		124.51	129.475	109.325	551.372	676.328	324.605	121.54	519.83	4.28	377.96	414.14	390.29	392.047	3.23	NA	BC033468.1	BC033468.1
LOC624662	PREDICTED: Mus musculus similar to MGC69457 protein (LOC624662), misc RNA.	1007.01	5577.35	1912.59	10306.9	10155.8	12664.4	2503.18	10690.2	4.27	10140.8	9281.45	10174.5	9915.99	3.96	NA	XR_033663.1	XR_033663.1
LOC674427	PREDICTED: Mus musculus similar to ribosomal protein L7a (LOC674427), misc RNA.	137.333	291.117	163.214	859.404	809.703	847.91	199.8	852.18	4.27	521.67	668.87	628.764	606.491	3.04	NA	XR_030796.1	XR_030796.1
Nubp2	Mus musculus nucleotide binding protein 2 (Nubp2), mRNA.	196.103	775.315	578.628	1127.69	1094.93	1170.06	509.96	1100.38	4.25667	1009.53	1092.46	1175.7	1088.79	4.08	26426	NM_011956.2	NM_011956.2
Zfp365	Mus musculus zinc finger protein 365 (Zfp365), mRNA.	150.066	477.654	259.743	1172.97	1146.14	1599.3	300.5	1275.62	4.25	1346.32	1216.8	1393.02	1314.97	4.38	216049	NM_178679.2	NM_178679.2
Ebp	Mus musculus phenylalkylamine Ca2+ antagonist (emopamil) binding protein (Ebp), mRNA.	187.791	291.541	187.762	1092.42	1027.12	799.302	220.87	937.48	4.24	1052.24	1339.51	1228.17	1206.85	5.46	13595	NM_007898.2	NM_007898.2
Fgf1	Mus musculus fibroblast growth factor 1 (Fgf1), mRNA.	271.879	205.202	200.377	1347.2	1331.56	1051.84	227.315	1234.02	4.235	1650.38	1739.88	1879.12	1753.02	5.895	14164	NM_010197.3	NM_010197.3
C230091E03Rik		153.821	133.031	118.957	513.145	472.323	715.569	134.32	567.95	4.23	477.522	406.623	365.998	416.474	3.1	NA		AK082704
Gpsn2	Mus musculus glycoprotein, synaptic 2 (Gpsn2), mRNA.	5789.65	5854.54	6394.09	6746.69	6532.59	4266.82	6008.3	5869.44	4.20333	7232.19	7725.28	8225.61	7731.18	5.73667	106529	NM_134118.3	NM_134118.3
Atp5o	Mus musculus ATP synthase, H+ transporting, mitochondrial F1 complex, O subunit (Atp5o), nuclear gene encoding mitochondrial protein, mRNA.	1570.8	5048.4	4400.45	5607.75	5434.74	5364.28	3680.74	5497.63	4.2	5981.92	6383.49	5928.89	6088.13	5.28667	28080	NM_138597.2	NM_138597.2
Tmed3	Mus musculus transmembrane emp24 domain containing 3 (Tmed3), mRNA.	289.814	1170.14	637.695	1366.72	1327.61	1629.49	738.4	1389.78	4.2	1178.48	1265.68	1164.75	1200.14	4.67	66111	NM_025360.1	NM_025360.1
2310022M17Rik	Mus musculus RIKEN cDNA 2310022M17 gene (2310022M17Rik), mRNA.	174.794	184.976	168.979	673.041	715.124	754.117	176.385	746.46	4.18	717.7	764.948	795.318	761.931	4.21	69556	NM_001024919.1	NM_001024919.1
Nradd	Mus musculus neurotrophin receptor associated death domain (Nradd), mRNA.	120.5	123.969	122.132	675.714	634.343	259.769	122.32	510.28	4.17	510.845	495.112	491.645	497.625	4.07	67169	NM_026012.2	NM_026012.2
Pdia4	Mus musculus protein disulfide isomerase associated 4 (Pdia4), mRNA.	245.568	250.729	231.824	1154.77	1216.68	688.972	242.56	1012.59	4.17	1312.41	1395.33	1196.91	1304.43	5.38	12304	NM_009787.2	NM_009787.2
Rpl24	Mus musculus ribosomal protein L24 (Rpl24), mRNA.	1577.04	6692.78	3273.33	15691.4	15999.7	14695.6	3688.88	15400.3	4.17	13364.4	13506.2	13368.6	13413.8	3.64	68193	NM_024218.2	NM_024218.2
Ube2v1	Mus musculus ubiquitin-conjugating enzyme E2 variant 1 (Ube2v1), mRNA.	201.917	191.877	178.348	1331.19	1331.13	175.014	191.16	797.96	4.17	957.929	1315.18	1272.46	1177.86	6.16	66589	NM_023230.2	NM_023230.2
Mrpl9	Mus musculus mitochondrial ribosomal protein L9 (Mrpl9), nuclear gene encoding mitochondrial protein, mRNA.	315.953	620.106	353.557	1607.29	1738.26	1703.77	424.815	1667.86	4.165	1423.84	1502.76	1540.96	1493.09	3.725	78523	NM_030116.2	NM_030116.2
Crtap	Mus musculus cartilage associated protein (Crtap), mRNA.	252.005	1126.97	751.067	1706.03	1861.13	1965.62	751.45	1767.53	4.14	1441.89	1347.56	1351.79	1376.19	3.27	56693	NM_019922.1	NM_019922.1
Alg1	Mus musculus asparagine-linked glycosylation 1 homolog (yeast, beta-1,4-mannosyltransferase) (Alg1), mRNA.	218.037	324.354	226.701	1195.93	1146.27	852.555	254.46	1042.39	4.1	872.177	956.475	1197	1011.46	3.97	208211	NM_145362.1	NM_145362.1
Rps27a	Mus musculus ribosomal protein S27a (Rps27a), transcript variant 2, mRNA.	133.689	574.448	301.172	2117.36	2202.02	1878.64	357.325	2109.18	4.09	2036.47	2307.21	1698.48	2041.5	3.96	78294	NM_001033865.1	NM_001033865.1
Sdf2l1	Mus musculus stromal cell-derived factor 2-like 1 (Sdf2l1), mRNA.	158.695	162.698	140.882	735.689	718.905	385.664	153.42	627.15	4.09	530.04	567.613	561.167	552.163	3.6	64136	NM_022324.2	NM_022324.2
Spr	Mus musculus sepiapterin reductase (Spr), mRNA.	195.805	243.848	158.023	1102.8	1004.43	436.94	197.27	806.11	4.09	830.053	1169.68	1369.55	1149.22	5.83	20751	NM_011467.1	NM_011467.1
Wfs1	Mus musculus Wolfram syndrome 1 homolog (human) (Wfs1), mRNA.	164.3	280.189	203.903	1049.43	1087.12	822.055	223.92	914.12	4.08	843.634	896.881	1125.05	981.953	4.39	22393	NM_011716.2	NM_011716.2
LOC100046457	PREDICTED: Mus musculus similar to Cltb protein (LOC100046457), misc RNA.	256.118	1077.61	533.68	2836.9	2874.91	2508.01	643.11	2615.65	4.07	3452.78	3645.44	4065.85	3731.55	5.8	NA	XR_032589.1	XR_032589.1
LOC223586		143.152	130.962	145.716	424.024	428.512	836.329	139.71	568.09	4.07	496.353	391.074	431.632	436.859	3.13	NA	XM_128266.4	XM_128266.4
Mycbp2	Mus musculus MYC binding protein 2 (Mycbp2), mRNA.	132.198	154.725	145.511	574.856	531.585	753.508	146.175	644.8	4.07	549.535	602.217	616.938	588.863	3.74	105689	NM_207215.2	NM_207215.2
LOC381799		3720.68	15565.1	5355.36	34871.4	33272.7	36961.8	8498.18	34500.3	4.06	33423.9	36157.8	34926	34840.5	4.1	NA	XM_355801.1	XM_355801.1
Sec23a	Mus musculus SEC23A (S. cerevisiae) (Sec23a), mRNA.	133.491	117.898	127.419	448.099	519.91	613.29	126.27	512.42	4.06	411.734	436.436	458.845	433.617	3.43	20334	NM_009147.2	NM_009147.2
Spg21	Mus musculus spastic paraplegia 21 homolog (human) (Spg21), mRNA.	402.258	830.073	597.029	2040.07	2135.58	3208.05	604.23	2454.01	4.06	1538.77	1477.94	1518.19	1511.02	2.5	27965	NM_138584.2	NM_138584.2
Tlx3	Mus musculus T-cell leukemia, homeobox 3 (Tlx3), mRNA.	131.03	123.486	131.454	731.703	828.281	119.526	128.83	522.81	4.06	681.591	841.792	807.112	773.018	6	27140	NM_019916.1	NM_019916.1
1810073M12Rik		140.824	220.405	131.057	484.369	450.116	1004.74	161.24	653.37	4.05	549.495	622.558	732.936	629.094	3.9	NA		NM_181400
9430029L20Rik		168.266	149.077	149.834	694.219	694.091	580.123	156.77	634.76	4.05	717.091	783.395	769.162	759.674	4.85	NA
Yrdc	Mus musculus yrdC domain containing (E.coli) (Yrdc), mRNA.	192.116	170.383	154.533	695.394	704.266	803.682	174.14	705.73	4.05	549.46	559.871	567.251	559.335	3.21	230734	NM_153566.1	NM_153566.1
Gtrgeo22	Mus musculus gene trap ROSA b-geo 22 (Gtrgeo22), mRNA.	115.268	116.433	124.893	681.88	687.018	265.657	119.72	483.31	4.04	709.331	762.137	806.298	755.9	6.31	110012	NM_148934.2	NM_148934.2
Dhps	Mus musculus deoxyhypusine synthase (Dhps), mRNA.	197.705	424.884	215.201	1216.12	1399.85	1072.38	299.31	1205.54	4.03	1019.73	1281.53	1122.51	1145.88	3.83	330817	NM_001039514.1	NM_001039514.1
Ptp4a2	Mus musculus protein tyrosine phosphatase 4a2 (Ptp4a2), mRNA.	5243.7	4173.43	4331.44	3498.26	3533.14	3147.97	4546.08	3373.03	4.0225	3156.67	2894.09	2980.78	3004.13	3.35	19244	NM_008974.3	NM_008974.3
Mxra8	Mus musculus matrix-remodelling associated 8 (Mxra8), mRNA.	343.016	900.009	460.699	1824.15	1814.66	1363.97	606.865	1626.38	4.02	1768.47	1379.94	1734.27	1632.4	4.25	74761	NM_024263.3	NM_024263.3
Fis1	Mus musculus fission 1 (mitochondrial outer membrane) homolog (yeast) (Fis1), mRNA.	316.7	2034.12	941.585	4917.61	4820.79	3552.19	1090.68	4337.12	4	4535.18	4774.8	4875.32	4713.01	4.35	66437	NM_025562.1	NM_025562.1
LOC100040525	PREDICTED: Mus musculus similar to G protein-coupled receptor 178 (LOC100040525), misc RNA.	219.23	454.22	284.883	1349.96	1310.75	1084.54	312.39	1250.04	4	1014.75	980.471	1082.49	1026.86	3.29	NA	XR_031953.1	XR_031953.1
1110031B06Rik	Mus musculus RIKEN cDNA 1110031B06 gene (1110031B06Rik), mRNA.	182.973	144.321	144.479	780.917	764.85	457.935	156.07	621.97	3.99	591.83	889.811	1009.7	842.682	5.4	67826	NM_144521.2	NM_144521.2
LOC100046895	PREDICTED: Mus musculus similar to Quaking protein (LOC100046895), mRNA.	215.955	416.195	244.186	1242.02	1431.97	1023.2	298.23	1188.48	3.99	1131.21	860.033	931.313	976.17	3.27	100046895	XM_001477026.1	XM_001477026.1
Sars	Mus musculus seryl-aminoacyl-tRNA synthetase (Sars), mRNA.	564.625	1578.31	1373.77	2168.7	2233.68	1306.95	1169.49	1871.12	3.985	1614.26	2037.32	2002.81	1864.69	4.2	20226	NM_011319.1	NM_011319.1
Mrpl4	Mus musculus mitochondrial ribosomal protein L4 (Mrpl4), nuclear gene encoding mitochondrial protein, mRNA.	229.037	176.688	137.05	926.575	1098.76	272.756	184.44	734.1	3.98	895.253	999.682	973.422	950.621	5.15	66163	NM_023167.2	NM_023167.2
Hprt1	Mus musculus hypoxanthine guanine phosphoribosyl transferase 1 (Hprt1), mRNA.	705.759	4266.02	3007.26	5381.89	5205.86	5685.31	2442.57	5432.82	3.97333	5516.57	5679.07	5404.31	5535.86	3.99333	15452	NM_013556.2	NM_013556.2
Exoc4	Mus musculus exocyst complex component 4 (Exoc4), mRNA.	144.002	120.594	129.687	765.838	800.885	178.318	131.77	522.88	3.97	788.462	798.85	1097.64	900.966	6.84	20336	NM_009148.3	NM_009148.3
Gcn5l2	Mus musculus GCN5 general control of amino acid synthesis-like 2 (yeast) (Gcn5l2), transcript variant 2, mRNA.	140.815	125.47	132.273	816.329	746.143	164.658	132.78	525.28	3.96	529.379	749.866	687.364	662.272	4.99	14534	NM_001038010.1	NM_001038010.1
LOC100046298	PREDICTED: Mus musculus hypothetical protein LOC100046298 (LOC100046298), mRNA.	156.413	537.578	405.27	1163.62	1338.2	1673.21	363.83	1435.86	3.95	1345.55	1420.55	1246.4	1331.63	3.66	100046298	XM_001475994.1	XM_001475994.1
LOC433955	PREDICTED: Mus musculus similar to HSPC008 (LOC433955), misc RNA.	1545.39	2303.74	1917.5	7702.65	7397.9	7707.47	1963.48	7733.14	3.94	7393.91	7299.59	6385.07	7023.62	3.58	NA	XR_033167.1	XR_033167.1
Mbd3	Mus musculus methyl-CpG binding domain protein 3 (Mbd3), mRNA.	193.589	144.633	134.033	775.29	804.845	202.952	157.11	618.96	3.94	754.393	746.85	828.767	783.518	4.99	17192	NM_013595.2	NM_013595.2
Bex2	Mus musculus brain expressed X-linked 2 (Bex2), mRNA.	3864.37	3374.3	3511.58	5599.96	5766.54	4171.45	3577.19	4979.55	3.92667	6059.65	7282.57	7492.67	7000.88	5.97667	12069	NM_009749.1	NM_009749.1
Ppp1cb		122.312	175.022	146.815	530.762	670.716	649.219	148.054	635.501	3.92333	534.056	527.437	409.632	493.596	3.07667	NA		NM_172707
EG245297	Mus musculus predicted gene, EG245297 (EG245297), mRNA.	128.559	183.73	164.532	626.878	625.77	538.754	158.73	583.84	3.91	629.622	782.442	771.625	721.421	4.915	245297	NM_001018086.2	NM_001018086.2
Mpp1		158.916	226.542	161.824	813.712	905.602	826.736	180.712	840.927	3.905	659.241	728.304	826.672	742.69	3.475	NA		AK036415
Spcs1	Mus musculus signal peptidase complex subunit 1 homolog (S. cerevisiae) (Spcs1), mRNA.	7080.34	7100.89	6473.71	9844.53	9815.68	10374.3	6951.31	9949.06	3.9	9877.28	10466.8	9808.09	10065.2	3.795	69019	NM_026911.1	NM_026911.1
EG668850	PREDICTED: Mus musculus predicted gene, EG668850 (EG668850), misc RNA.	417.767	4171.25	2875.99	11564.6	11344.8	9022.17	2689.4	10475.1	3.89	11188.1	12523.8	10412.3	11343.3	4.22	NA	XR_002259.2	XR_002259.2
LOC232606		1027.97	1073.73	1159.22	4361.92	4306.51	4080.69	1096.28	4238.3	3.87	3872.86	3968.05	3328.82	3718.14	3.39	NA	XM_124826.2	XM_124826.2
Oxa1l	Mus musculus oxidase assembly 1-like (Oxa1l), mRNA.	134.468	121.448	136.983	541.43	565.408	448.15	130.76	506.08	3.87	450.531	475.229	440.683	455.136	3.48	69089	NM_026936.3	NM_026936.3
Nt5dc2	Mus musculus 5'-nucleotidase domain containing 2 (Nt5dc2), mRNA.	138.096	144.337	143.668	707.951	653.655	326.645	142.21	548.83	3.86	967.033	907.087	948.475	941.613	6.62	70021	NM_027289.1	NM_027289.1
1300014I06Rik	Mus musculus RIKEN cDNA 1300014I06 gene (1300014I06Rik), mRNA.	162.384	168.261	142.735	709.862	690.856	463.842	157.89	605.86	3.84	652.175	725.043	627.436	672.129	4.26	66895	NM_025831.3	NM_025831.3
Xdh	Mus musculus xanthine dehydrogenase (Xdh), mRNA.	163.286	334.071	193.786	866.735	940.292	883.128	235.4	905.02	3.84	408.909	521.077	473.19	470.625	2	22436	NM_011723.2	NM_011723.2
9430029K10Rik		179.8	651.07	390.644	2090.45	1915.15	1093.65	427.72	1635.55	3.82	1683.25	1758.49	2271.5	1937.75	4.53	NA	XM_284281.2	XM_284281.2
Gyg	Mus musculus glycogenin (Gyg), mRNA.	145.48	150.935	126.693	481.874	459.916	606.878	140.35	531.755	3.82	506.29	483.758	431.979	475.329	3.415	27357	NM_013755.2	NM_013755.2
1810013D10Rik	PREDICTED: Mus musculus RIKEN cDNA 1810013D10 gene (1810013D10Rik), mRNA.	198.409	639.245	331.984	1747.25	1565.47	1337.74	402.44	1531.6	3.81	1379.41	1606.67	1565.34	1520.74	3.78	66278	XM_913511.2	XM_913511.2
Adss	Mus musculus adenylosuccinate synthetase, non muscle (Adss), mRNA.	215.459	152.835	144.315	770.623	862.333	434.3	170.6	650.62	3.81	579.709	634.827	489.702	569.304	3.34	11566	NM_007422.2	NM_007422.2
Lancl1	Mus musculus LanC (bacterial lantibiotic synthetase component C)-like 1 (Lancl1), mRNA.	314.142	713.382	460.992	1771.19	1743.64	1718.92	484.349	1730.39	3.81	1794.4	1877.91	2133.04	1933.38	4.24	14768	NM_021295.1	NM_021295.1
Atp6v1c1	Mus musculus \ATPase, H+ transporting, lysosomal V1 subunit C1 (Atp6v1c1), mRNA.	562.978	1059.72	799.694	2664.49	2767.49	2550.18	836.015	2674.76	3.805	2427.02	2287.21	2333.3	2352.29	3.325	66335	NM_025494.1	NM_025494.1
Tomm34	Mus musculus translocase of outer mitochondrial membrane 34 (Tomm34), mRNA.	357.019	930.593	597.082	1464.74	1435.65	1660.23	652.775	1518.46	3.795	1413.32	1357.37	1619.25	1463.52	3.625	67145	NM_025996.3	NM_025996.3
scl0003067.1_7		128.806	143.565	132.855	639.054	616.462	251.454	136.39	517.17	3.79	501.288	705.059	639.16	623.009	4.57	NA	AK049101.1	AK049101.1
Surf2	Mus musculus surfeit gene 2 (Surf2), mRNA.	156.851	401.218	199.834	1004.87	1034.55	1029.52	261.87	993.04	3.79	829.431	951.509	1035.25	947.102	3.62	20931	NM_013678.2	NM_013678.2
Tmem66	Mus musculus transmembrane protein 66 (Tmem66), mRNA.	3200.78	5151.93	4537.05	5819.75	5366.2	5716.68	4318.47	5619.45	3.78667	5323.01	5405.76	5691.92	5489.63	4.46333	67887	NM_026432.2	NM_026432.2
Golga4	Mus musculus golgi autoantigen, golgin subfamily a, 4 (Golga4), mRNA.	149.954	145.982	155.525	534.967	547.379	566.345	150.93	571.02	3.78	402.831	462.514	446.141	437.65	2.9	54214	NM_018748.3	NM_018748.3
Hint1	Mus musculus histidine triad nucleotide binding protein 1 (Hint1), mRNA.	597.414	8179.14	3939.03	18399.3	17521.2	13957.1	4293.84	16231.7	3.78	16141.9	17778.4	15846.9	16663.5	3.88	15254	NM_008248.2	NM_008248.2
LOC100043313	PREDICTED: Mus musculus similar to nucleoporin 35 (LOC100043313), mRNA.	143.326	135.394	120.241	513.57	525.443	520.222	133.69	505.91	3.78	579.038	530.902	484.181	534.349	4	100043313	XM_001479515.1	XM_001479515.1
LOC100047486	PREDICTED: Mus musculus hypothetical protein LOC100047486 (LOC100047486), misc RNA.	155.347	154.428	141.319	670.445	695.56	220.755	150.36	568.63	3.78	706.991	847.77	712.485	751.486	5	NA	XR_033404.1	XR_033404.1
LOC100047794	PREDICTED: Mus musculus similar to SG2NA beta (LOC100047794), misc RNA.	116.134	158.851	148.144	491.595	541.484	675.893	142.56	538.34	3.78	603.763	506.606	505.992	540.217	3.79	NA	XR_033964.1	XR_033964.1
Pank2	Mus musculus pantothenate kinase 2 (Hallervorden-Spatz syndrome) (Pank2), nuclear gene encoding mitochondrial protein, mRNA.	241.547	543.95	354.424	1440.15	1441.14	1529.78	375.75	1419.58	3.78	1409.59	1198.85	1259.21	1287.3	3.43	74450	NM_153501.1	NM_153501.1
2010004A03Rik	Mus musculus RIKEN cDNA 2010004A03 gene (2010004A03Rik), mRNA.	144.702	125.499	131.513	768.002	750.035	143.34	132.66	500.1	3.77	507.848	628.585	553.337	560.964	4.23	76527	NM_029646.1	NM_029646.1
Smyd2	Mus musculus SET and MYND domain containing 2 (Smyd2), mRNA.	190.167	477.558	364.902	1052	1075.07	889.804	341.055	995.86	3.765	943.523	1071.63	1112.73	1037.07	3.905	226830	NM_026796.1	NM_026796.1
Caprin1	Mus musculus cell cycle associated protein 1 (Caprin1), mRNA.	1205.63	1099.08	1040.58	2371.35	2321.09	2633.15	1117.33	2421.52	3.755	2730.58	2342.44	2278.13	2422.07	3.665	53872	NM_016739.2	NM_016739.2
Mnat1	Mus musculus menage a trois 1 (Mnat1), mRNA.	241.009	457.739	259.997	1212.43	1230.35	1394.21	339.59	1272.82	3.755	1133.28	1209.2	1198.96	1177.28	3.47	17420	NM_008612.2	NM_008612.2
Tnfrsf22		142.627	131.765	128.443	716.469	733.095	252.269	135.034	578.874	3.755	344.238	282.702	307.202	314.501	2.1175	NA		NM_023680
Efr3a	Mus musculus EFR3 homolog A (S. cerevisiae) (Efr3a), mRNA.	130.286	131.376	144.196	443.168	457.125	624.879	135.37	507.12	3.75	387.335	418.895	360.392	382.98	2.83	76740	NM_133766.3	NM_133766.3
Cdk9	Mus musculus cyclin-dependent kinase 9 (CDC2-related kinase) (Cdk9), mRNA.	125.25	120.532	125.757	705.543	653.086	178.953	123.76	462.38	3.74	555.703	589.719	564.165	569.727	4.6	107951	NM_130860.2	NM_130860.2
Fstl1	Mus musculus follistatin-like 1 (Fstl1), mRNA.	620.215	3135.14	889.233	4482.94	5005.76	9135.72	1694.5	6335.76	3.74	6651.86	7511.6	6827.25	6988.42	4.12	14314	NM_008047.4	NM_008047.4
Tmem60	Mus musculus transmembrane protein 60 (Tmem60), mRNA.	803.974	1291.98	719.635	3769.96	3678.21	3523.17	926.5	3454.25	3.73	3028.09	3568.08	3293.99	3309.47	3.57	212090	NM_177601.3	NM_177601.3
Cops5	Mus musculus COP9 (constitutive photomorphogenic) homolog, subunit 5 (Arabidopsis thaliana) (Cops5), mRNA.	467.519	889.951	677.098	3716.87	3748.36	1622.31	677.067	2924.22	3.72667	4082.4	4332.37	4087.72	4152.8	5.26333	26754	NM_013715.1	NM_013715.1
Pdzd11	Mus musculus PDZ domain containing 11 (Pdzd11), mRNA.	256.532	698.787	485.51	1292.57	1324.9	1383.4	489.64	1344.8	3.72333	1538.38	1604.91	1524.66	1559.19	4.24667	72621	NM_028303.3	NM_028303.3
Irak2	Mus musculus interleukin-1 receptor-associated kinase 2 (Irak2), mRNA.	297.695	406.234	300	1098.2	1073.12	1232.71	333.565	1115.37	3.72	668.199	638.752	612.13	637.116	2.105	108960	NM_172161.2	NM_172161.2
Tnfrsf12a	Mus musculus tumor necrosis factor receptor superfamily, member 12a (Tnfrsf12a), mRNA.	251.343	2513.53	936.018	6251.87	5910.35	2725.22	1322.93	4925.14	3.72	6085.97	6459.93	4767.33	5716.53	4.32	27279	NM_013749.1	NM_013749.1
Pim3		373.31	690.791	669.652	3171.23	2712.36	620.482	572.71	2125.19	3.71	3748.4	3227.21	3424.77	3497.53	6.11	NA	NM_145478.1	NM_145478.1
0610006I08Rik	Mus musculus RIKEN cDNA 0610006I08 gene (0610006I08Rik), mRNA.	1847.76	1713.06	1871.44	2085.96	2133.59	2122.82	1808.43	2087.88	3.705	2150.54	2182.5	2085.26	2135.1	3.545	66836	NM_025791.1	NM_025791.1
Tmem188	Mus musculus transmembrane protein 188 (Tmem188), mRNA.	152.187	136.961	130.283	571.765	570.412	587.475	139.335	571.205	3.7	542.735	544.016	436.624	511.467	3.32	382030	NM_029074.2	NM_029074.2
Hn1l	Mus musculus hematological and neurological expressed 1-like (Hn1l), mRNA.	169.821	211.079	173.061	549.394	558.315	931.506	187.08	690.76	3.69	945.009	764.61	689.866	808.715	4.32	52009	NM_198937.2	NM_198937.2
LOC245350		147.465	149.364	138.399	530.678	572.554	473.321	145.92	539.06	3.69	632.254	563.894	488.249	569.68	3.9	NA	XM_141626.2	XM_141626.2
Plp2	Mus musculus proteolipid protein 2 (Plp2), mRNA.	302.065	772.927	388.121	1772.98	2030.66	2158.77	506.68	1871.06	3.69	2008.85	2074.64	2110.25	2057.07	4.06	18824	NM_019755.2	NM_019755.2
Rtn1	Mus musculus reticulon 1 (Rtn1), transcript variant 1, mRNA.	6482.19	9333.95	9773.1	8940.88	8546.48	8158.37	8493.22	8547.84	3.686	9669.37	10343.2	10048.2	10021.8	4.452	104001	NM_153457.6	NM_153457.6
2700060E02Rik	Mus musculus RIKEN cDNA 2700060E02 gene (2700060E02Rik), mRNA.	8718.51	4939.63	4797.21	4637.16	4492.64	4866.78	6161.17	4631.32	3.68333	5135.09	4876.47	4774.27	4934.09	3.72	68045	NM_026528.3	NM_026528.3
BC010304	Mus musculus cDNA sequence BC010304 (BC010304), mRNA.	599.247	655.839	576.252	2231.79	2498.78	2289.84	612.14	2250.72	3.68	2609.72	2401.23	2385.33	2475.15	4.04	218236	NM_001033268.2	NM_001033268.2
Fubp1		178.65	208.781	180.731	505.634	577.18	1078.59	189.51	698.01	3.68	385.528	492.146	528.717	464.265	2.45	NA	NM_057172.1	NM_057172.1
LOC333744		149.339	156.05	136.055	536.984	682.144	372.256	147.47	542.28	3.68	475.376	492.541	436.896	468.768	3.18	NA	XM_289803.2	XM_289803.2
Pias4	Mus musculus protein inhibitor of activated STAT 4 (Pias4), mRNA.	129.631	125.614	122.318	684.456	698.432	132.128	126.01	463.9	3.68	494.29	591.333	597.534	557.638	4.43	59004	NM_021501.3	NM_021501.3
Stard10	Mus musculus START domain containing 10 (Stard10), mRNA.	183.222	428.806	342.824	1697.77	1633.17	609.928	320.56	1367.51	3.675	1654.1	1515.12	1872.44	1681.21	4.465	56018	NM_019990.4	NM_019990.4
Acp1		188.45	213.203	162.527	888.616	822.766	576.387	192.86	748.808	3.665	690.235	815.066	709.516	740.2	3.62	NA		AK019186
Psmd10	Mus musculus proteasome (prosome, macropain) 26S subunit, non-ATPase, 10 (Psmd10), mRNA.	1325.82	1164.56	990.859	2124.07	2523.01	2539.03	1162.75	2385.3	3.66333	1552.18	1696.16	1534.96	1600.53	2.33667	53380	NM_016883.3	NM_016883.3
Ndufa8	Mus musculus NADH dehydrogenase (ubiquinone) 1 alpha subcomplex, 8 (Ndufa8), nuclear gene encoding mitochondrial protein, mRNA.	1486.11	3673.99	3659.45	5386.55	5111.04	4721.53	2876.99	4974.6	3.66	4871.61	5390.64	5208.35	5181.24	3.78	68375	NM_026703.2	NM_026703.2
Sdc4	Mus musculus syndecan 4 (Sdc4), mRNA.	250.589	624.967	332.742	1414.04	1265.92	1692.7	394.05	1443.35	3.66	1587.27	1158.04	1278.11	1347.69	3.42	20971	NM_011521.2	NM_011521.2
Dnajb6	Mus musculus DnaJ (Hsp40) homolog, subfamily B, member 6 (Dnajb6), transcript variant 1, mRNA.	921.617	871.279	855.218	1897.86	1969.97	1816.88	879.983	1863.64	3.65333	1819.48	1672.51	1575.16	1706.21	3.36667	23950	NM_001037940.1	NM_001037940.1
Yif1b	Mus musculus Yip1 interacting factor homolog B (S. cerevisiae) (Yif1b), mRNA.	246.803	783.861	425.967	2176.32	2212.17	1163.53	488.73	1781.83	3.65	2019.69	1983.89	2164.26	2061.86	4.22	77254	NM_029887.2	NM_029887.2
Eif4g2		426.668	532.451	387.687	1567.54	1657.11	1989.91	443.833	1716.36	3.64667	1854.42	1796.49	1782.07	1815.26	3.50333	NA	NM_013507.2	NM_013507.2
E130301F21Rik		140.81	119.535	109.447	374.064	355.775	616.325	123.28	448.86	3.64	425.073	385.737	336.232	389.168	3.16	NA		AK087467
Alg5	Mus musculus asparagine-linked glycosylation 5 homolog (yeast, dolichyl-phosphate beta-glucosyltransferase) (Alg5), mRNA.	1413.8	1144.06	1059.08	2106.14	2140.04	2094.74	1193.32	2096.51	3.63	1766.92	1738.74	1765.41	1750.03	2.86667	66248	NM_025442.3	NM_025442.3
Gsto1	Mus musculus glutathione S-transferase omega 1 (Gsto1), mRNA.	764.306	4173.57	2024.19	9033.87	8875.05	8887.13	2394.8	8693.33	3.63	5419	5077.37	5640.92	5401.87	2.26	14873	NM_010362.2	NM_010362.2
LOC100047808	PREDICTED: Mus musculus hypothetical protein LOC100047808 (LOC100047808), mRNA.	201.736	640.952	363.597	1652.27	1627.07	1248.47	412.44	1496.84	3.63	1973.58	2737.5	2647.31	2513.63	6.09	100047808	XM_001478908.1	XM_001478908.1
C1qa	Mus musculus complement component 1, q subcomponent, alpha polypeptide (C1qa), mRNA.	152.062	137.096	140.192	687.9	663.768	177.261	143.53	519	3.62	822.774	812.462	806.989	813.462	5.67	12259	NM_007572.2	NM_007572.2
Cdkn2d	Mus musculus cyclin-dependent kinase inhibitor 2D (p19, inhibits CDK4) (Cdkn2d), mRNA.	187.358	321.74	287.395	1039.2	1087.16	569.078	262.03	947.51	3.62	1479.13	1650.99	1521.32	1563.23	5.97	12581	NM_009878.3	NM_009878.3
D14Ertd449e	Mus musculus DNA segment, Chr 14, ERATO Doi 449, expressed (D14Ertd449e), mRNA.	219.147	812.174	623.401	1838	1914.3	2287.52	560.55	2029.48	3.62	1874.82	2174.02	2344.65	2141.49	3.82	66039	NM_025311.1	NM_025311.1
BC043098	Mus musculus cDNA sequence BC043098 (BC043098), mRNA.	448.129	761.802	586.634	2129.01	2016.45	2118.54	586.33	2110.85	3.6	2297.05	2454.84	2714.32	2494.87	4.26	214469	NM_174997.1	NM_174997.1
Pef1	Mus musculus penta-EF hand domain containing 1 (Pef1), mRNA.	259.67	1390.81	711.901	3908.14	3899.96	1413.89	834.08	3000.29	3.6	3270.22	3157.64	3737.99	3372.02	4.04	67898	NM_026441.4	NM_026441.4
Phgdh	Mus musculus 3-phosphoglycerate dehydrogenase (Phgdh), mRNA.	159.774	139.325	146.907	695.747	786.426	143.443	148.12	533.46	3.6	842.415	784.63	658.948	756.782	5.11	236539	NM_016966.3	NM_016966.3
Tmem120a	Mus musculus transmembrane protein 120A (Tmem120a), mRNA.	228.714	626.949	441.418	1833.49	1675.28	1178.57	419.8	1510.25	3.6	1536.92	1502.13	1875.36	1640.74	3.91	215210	NM_172541.2	NM_172541.2
Pold4		560.404	1012.57	864.15	1756.39	1829.92	1679.46	820.21	1724.69	3.585	1704.62	1914.57	1709.08	1780.94	3.695	NA		NM_027196
Arg1		139.551	171.442	194.908	657.693	514.536	698.978	164.465	596.755	3.58	347.582	425.012	411.491	390.604	2.345	NA		NM_007482
Pde6d	Mus musculus phosphodiesterase 6D, cGMP-specific, rod, delta (Pde6d), mRNA.	527.773	891.355	741.491	1605.19	1534.64	1293.59	730.461	1460.82	3.58	1459.78	1551.04	1501.99	1502.02	3.695	18582	NM_008801.2	NM_008801.2
scl0001419.1_32		156.658	118.177	144.095	602.882	623.032	229.989	140.24	502.16	3.58	448.072	572.63	457.628	480.859	3.43	NA	AK049832.1	AK049832.1
2510010F15Rik		319.919	243.205	212.757	890.158	900.236	1044.13	264.84	945.97	3.57	779.899	752.915	696.104	740.199	2.79	NA		NM_026454
Bckdk	Mus musculus branched chain ketoacid dehydrogenase kinase (Bckdk), nuclear gene encoding mitochondrial protein, mRNA.	194.205	254.095	177.078	934.04	916.886	426.214	210.15	706.5	3.57	897.85	808.203	997.7	891.456	4.59	12041	NM_009739.3	NM_009739.3
B230339H12Rik		124.588	136.934	138.493	597.162	623.145	292.678	133.5	475.69	3.56	574.698	577.798	631.218	594.533	4.45	NA	NM_172282.1	NM_172282.1
Polr2f	Mus musculus polymerase (RNA) II (DNA directed) polypeptide F (Polr2f), mRNA.	223.343	782.925	571.929	2537.03	2371.48	1417.31	567.64	2019.29	3.56	2397.48	2607.98	2201.54	2405.42	4.24	69833	NM_027231.1	NM_027231.1
Chuk	Mus musculus conserved helix-loop-helix ubiquitous kinase (Chuk), mRNA.	178.963	387.005	212.539	705.164	768.72	1133.32	252.41	895.8	3.55	773.962	741.871	697.59	732.913	2.9	12675	NM_007700.1	NM_007700.1
Fscn1	Mus musculus fascin homolog 1, actin bundling protein (Strongylocentrotus purpuratus) (Fscn1), mRNA.	528.583	812.717	646.093	2371.52	2513.44	2149.95	659.52	2342.39	3.55	2978.42	2981.85	3644.2	3249.44	4.93	14086	NM_007984.2	NM_007984.2
Memo1	Mus musculus mediator of cell motility 1 (Memo1), mRNA.	138.912	145.64	115.097	419.059	412.913	551.736	134.18	476.09	3.55	490.567	448.276	424.773	456.323	3.4	76890	NM_133771.1	NM_133771.1
0610011F06Rik	Mus musculus RIKEN cDNA 0610011F06 gene (0610011F06Rik), mRNA.	125.529	163.774	136.884	556.88	597.679	387.633	142.53	505.18	3.54	508.985	695.936	570.349	601.248	4.22	68347	NM_026686.1	NM_026686.1
LOC193533		153.737	170.582	150.404	484.287	501.469	600.779	157.52	557.99	3.54	492.241	515.938	438.192	480.823	3.05	NA	XM_110067.2	XM_110067.2
Ufd1l	Mus musculus ubiquitin fusion degradation 1 like (Ufd1l), mRNA.	200.33	532.016	208.939	975.134	937.296	1333.47	307.78	1090.49	3.54	845.263	944.914	1202.81	1006.94	3.27	22230	NM_011672.3	NM_011672.3
Gpnmb	Mus musculus glycoprotein (transmembrane) nmb (Gpnmb), mRNA.	9773.45	8009.06	8184.98	6495.32	6785.44	6569.12	8768.33	6867.17	3.5375	5177.96	6003.61	5561.58	5567.33	2.875	93695	NM_053110.3	NM_053110.3
Prnpip1	Mus musculus prion protein interacting protein 1 (Prnpip1), mRNA.	177.471	249.588	174.268	842.411	806.087	358.829	198.307	680.097	3.53667	750.111	982.407	935.28	890.117	4.64	140546	NM_080469.2	NM_080469.2
E030018N11Rik	Mus musculus RIKEN cDNA E030018N11 gene (E030018N11Rik), mRNA.	485.759	387.667	436.078	1400.28	1593.88	221.184	437.015	1021.39	3.535	795.221	760.057	731.923	763.919	2.56	319622	NM_001033380.3	NM_001033380.3
Fcgr3	Mus musculus Fc receptor, IgG, low affinity III (Fcgr3), mRNA.	214.267	629.54	326.999	1243.62	1573.28	1636.3	407.99	1441.43	3.53	931.944	929.782	1014.99	955.503	2.34	14131	NM_010188.4	NM_010188.4
Hist1h4i	Mus musculus histone cluster 1, H4i (Hist1h4i), mRNA.	191.243	176.99	184.615	784.189	723.927	465.327	185.57	654.64	3.53	543.58	679.697	503.813	565.938	3.05	319158	NM_175656.2	NM_175656.2
Ifngr1	Mus musculus interferon gamma receptor 1 (Ifngr1), mRNA.	150.222	156.813	154.645	606.184	596.496	435.248	153.96	542.38	3.52	481.396	538.595	528.948	509.89	3.31	15979	NM_010511.2	NM_010511.2
Myg1	Mus musculus melanocyte proliferating gene 1 (Myg1), mRNA.	133.953	221.862	153.307	703.01	695.636	379.855	173.943	572.387	3.52	754.136	721.384	807.418	757.748	4.86333	60315	NM_021713.1	NM_021713.1
Rhog	Mus musculus ras homolog gene family, member G (Rhog), mRNA.	198.843	672.422	488.031	2052.52	2045.31	1328.9	470.19	1651.75	3.51	1342.09	1557.9	1530.05	1491.22	3.17	56212	NM_019566.3	NM_019566.3
LOC665047	PREDICTED: Mus musculus similar to neuroendocrine differentiation factor (LOC665047), misc RNA.	188.672	467.164	252.3	1018.15	1136.81	1043.33	295.65	1034.35	3.5	861.195	1002.47	1057.03	969.632	3.28	NA	XR_031092.1	XR_031092.1
Nploc4	Mus musculus nuclear protein localization 4 homolog (S. cerevisiae) (Nploc4), mRNA.	255.674	541.031	309.345	1545.78	1581.21	779.356	366.02	1281.61	3.5	1189.65	1453.69	1405.72	1348.05	3.68	217365	NM_199469.1	NM_199469.1
Ulk1	Mus musculus Unc-51 like kinase 1 (C. elegans) (Ulk1), mRNA.	177.372	379.695	252.584	811.195	812.379	1185.46	264.9	932.115	3.5	737.587	768.054	834.459	782.379	2.95	22241	NM_009469.3	NM_009469.3
Psmb5	Mus musculus proteasome (prosome, macropain) subunit, beta type 5 (Psmb5), mRNA.	479.015	2121.98	993.157	4531.87	4340.71	4292.17	1214.3	4232.77	3.49	4150.38	3991.56	4474.05	4200.04	3.46	19173	NM_011186.1	NM_011186.1
Gnas	Mus musculus GNAS (guanine nucleotide binding protein, alpha stimulating) complex locus (Gnas), transcript variant 8, mRNA.	271.118	167.604	189.768	845.253	846.559	173.765	213.911	628.886	3.485	773.023	905.321	762.577	811.847	4.485	14683	NM_001077510.1	NM_001077510.1
Smpd1	Mus musculus sphingomyelin phosphodiesterase 1, acid lysosomal (Smpd1), mRNA.	498.71	802.481	762.485	1735.79	1671.9	1377.38	679.813	1597.4	3.47333	1538.49	1626.86	1823.21	1672.98	4.25333	20597	NM_011421.1	NM_011421.1
C1qb	Mus musculus complement component 1, q subcomponent, beta polypeptide (C1qb), mRNA.	211.486	1204.14	696.124	2692.29	2733.9	2333.98	740.42	2570.2	3.47	3226.2	3307.64	3658.07	3411.34	4.61	12260	NM_009777.2	NM_009777.2
Nt5c3l	Mus musculus 5'-nucleotidase, cytosolic III-like (Nt5c3l), mRNA.	146.384	130.526	121.386	601.988	583.9	231.679	131.99	458.435	3.465	582.744	581.216	657.226	608.611	4.585	68106	NM_026561.3	NM_026561.3
A230070D14Rik		429.318	406.187	337.38	1304.29	1215.98	1550.44	389.64	1349.26	3.46	1715.88	2126.86	1892.18	1921.25	4.93	NA		AK038871
N4wbp5-pending		2235.7	1384.66	1394.79	5787.92	5903.09	5041.22	1640.95	5671.06	3.46	5516.2	6071.78	5814.34	5750.6	3.5	NA		AK050560
AI747699	Mus musculus expressed sequence AI747699 (AI747699), mRNA.	152.569	305.89	156.565	617.742	667.476	867.454	207.43	715.61	3.45	595.694	532.283	564.771	564.513	2.72	381236	NM_001013770.2	NM_001013770.2
Tspan7	Mus musculus tetraspanin 7 (Tspan7), mRNA.	657.603	2906.91	1254.04	5450.99	5357.65	8942.14	1830.21	6306.21	3.45	4975.42	5690.06	5751.21	5471.69	2.99	21912	NM_019634.2	NM_019634.2
Tceal8	Mus musculus transcription elongation factor A (SII)-like 8 (Tceal8), mRNA.	591.882	1105.25	723.65	2465.18	2831.27	3394.61	817.62	2811.36	3.44	3008.76	2708.95	3252.69	2984.9	3.65	66684	NM_025703.2	NM_025703.2
scl0002124.1_39		205.096	212.823	159.452	759.851	832.213	411.053	196.48	673.7	3.43	708.181	760.809	729.432	730.748	3.72	NA
Polr2d	Mus musculus polymerase (RNA) II (DNA directed) polypeptide D (Polr2d), transcript variant 1, mRNA.	167.538	414.526	320.676	741.476	811.074	945.77	300.012	813.2	3.425	882.854	882.577	817.097	860.773	3.59	69241	NM_027002.3	NM_027002.3
LOC674912	PREDICTED: Mus musculus similar to melanoma antigen, transcript variant 1 (LOC674912), mRNA.	186.934	181.174	179.426	541.386	578.73	757.31	182.48	624.22	3.42	648.041	590.275	537.182	594.174	3.26	674912	XM_979860.1	XM_979860.1
Ube1c	Mus musculus ubiquitin-activating enzyme E1C (Ube1c), mRNA.	439.019	345.905	375.446	1143.51	1279.09	1532.07	387.8	1326.18	3.42	1318.38	1119.99	1096.13	1179.94	3.04	22200	NM_011666.1	NM_011666.1
Mrps11	Mus musculus mitochondrial ribosomal protein S11 (Mrps11), mRNA.	202.68	465.522	358.702	1054.84	932.54	514.571	347.32	861.37	3.415	987.684	1061.42	1007.91	1022.22	4.19	67994	NM_026498.1	NM_026498.1
0610007P14Rik	Mus musculus RIKEN cDNA 0610007P14 gene (0610007P14Rik), mRNA.	194.864	458.59	374.207	1008.82	1018.43	713.214	352.27	912.597	3.41333	1013.75	1022.49	996.846	1010.9	3.93667	58520	NM_021446.2	NM_021446.2
Atp2b1	Mus musculus ATPase, Ca++ transporting, plasma membrane 1 (Atp2b1), mRNA.	160.946	181.87	175.339	604.413	709.787	386.864	173.53	591.88	3.41	451.177	501.145	492.868	480.304	2.77	67972	NM_026482.1	NM_026482.1
Scg3	Mus musculus secretogranin III (Scg3), mRNA.	967.646	1956.98	1424.19	4728.21	5048.16	4719.57	1407.06	4800.37	3.41	5386.19	5001.33	5332.63	5238.06	3.72	20255	NM_009130.1	NM_009130.1
Cmtm7	Mus musculus CKLF-like MARVEL transmembrane domain containing 7 (Cmtm7), mRNA.	153.037	283.346	252.075	851.259	869.922	373.217	230.177	672.74	3.39333	456.31	478.783	549.584	496.042	2.53333	102545	NM_133978.1	NM_133978.1
Atp5j	Mus musculus ATP synthase, H+ transporting, mitochondrial F0 complex, subunit F (Atp5j), nuclear gene encoding mitochondrial protein, mRNA.	763.937	4214.39	3937.63	3897.6	4302.3	4390.73	3106.76	4077.41	3.39	4070.78	4424.36	4180.2	4226.27	4.36667	11957	NM_016755.2	NM_016755.2
Capza1	Mus musculus capping protein (actin filament) muscle Z-line, alpha 1 (Capza1), mRNA.	155.468	147.65	148.609	479.467	572.335	460.477	150.72	509.17	3.38	403.826	457.887	489.262	450.928	2.99	12340	NM_009797.1	NM_009797.1
Eif2b1	Mus musculus eukaryotic translation initiation factor 2B, subunit 1 (alpha) (Eif2b1), mRNA.	198.139	390.197	201.026	874.732	822.077	910.474	276.72	879.72	3.37	790.011	808.031	919.275	833.851	3.205	209354	NM_145371.3	NM_145371.3
Rapgef4	Mus musculus Rap guanine nucleotide exchange factor (GEF) 4 (Rapgef4), mRNA.	125.458	145.874	144.01	459.151	429.632	589.264	140.03	472.39	3.37	474.586	538.876	488.746	503.937	3.6	56508	NM_019688.1	NM_019688.1
Arl2bp	Mus musculus ADP-ribosylation factor-like 2 binding protein (Arl2bp), transcript variant 2, mRNA.	239.513	197.509	217.585	1110.96	1108.25	503.282	220.496	829.519	3.36333	1007.48	1151.51	1102.67	1082.26	4.35333	107566	NM_024269.3	NM_024269.3
Dhrs7	Mus musculus dehydrogenase/reductase (SDR family) member 7 (Dhrs7), mRNA.	563.987	1411.71	1171.19	1659.41	1641.7	1625.65	996.48	1644.14	3.36333	1429.72	1654.05	1554.92	1547.66	3.02667	66375	NM_025522.1	NM_025522.1
2310008I22Rik		130.865	142.738	125.495	534.564	552.301	268.546	132.97	444.88	3.35	436.529	505.088	405.539	447.728	3.37	NA		AK009232
2410129H14Rik	Mus musculus RIKEN cDNA 2410129H14 gene (2410129H14Rik), mRNA.	161.779	141.687	163.721	518.452	551.681	613.296	155.959	569.107	3.35	538.74	439.028	509.621	493.857	2.91	76789	NM_175245.3	NM_175245.3
BC014795		197.461	439.555	274.437	988.177	934.006	1018.94	302.24	1005.51	3.33	716.618	650.674	609.973	664.008	2.2	NA		NM_144794
LOC669658	PREDICTED: Mus musculus similar to melanoma antigen (LOC669658), mRNA.	121.667	133.916	118.346	502.757	448.598	324.193	125.17	416.48	3.33	530.224	511.044	484.676	507.084	4.05	669658	XM_976371.1	XM_976371.1
Maged1	Mus musculus melanoma antigen, family D, 1 (Maged1), mRNA.	94.1977	93.763	12267.1	7392.13	10151.8	12647.5	4415.45	14702.6	3.33	14411.1	14046.8	13979	14132.8	3.2	94275	NM_019791.2	NM_019791.2
Tsc22d1	Mus musculus TSC22 domain family, member 1 (Tsc22d1), transcript variant 2, mRNA.	123.389	123.8	135.016	433.165	577.656	125.966	127.23	411.25	3.33	769.987	864.141	817.445	816.322	6.65	21807	NM_009366.2	NM_009366.2
Htra2	Mus musculus HtrA serine peptidase 2 (Htra2), nuclear gene encoding mitochondrial protein, mRNA.	146.35	295.604	257.284	730.685	785.659	443.02	228.287	654.573	3.31333	564.251	593.756	640.313	604.804	3.20667	64704	NM_019752.2	NM_019752.2
LOC236371		185.244	333.19	205.307	976.452	976.967	483.479	240.64	797.59	3.31	872.059	1099.37	1075.3	1016.77	4.23	NA	XM_135639.2	XM_135639.2
Maea	Mus musculus macrophage erythroblast attacher (Maea), mRNA.	118.2	125.295	134.44	551.681	575.628	128.99	126.16	417.22	3.31	453.11	446.826	434.995	444.726	3.53	59003	NM_021500.2	NM_021500.2
Rtn3	Mus musculus reticulon 3 (Rtn3), transcript variant 1, mRNA.	1770.55	5400.55	4398.83	5364.34	5101.75	4635.55	4074.74	5117.44	3.3075	5721.13	5918.54	6040.77	5886.44	4.055	20168	NM_001003934.1	NM_001003934.1
Arl6	Mus musculus ADP-ribosylation factor-like 6 (Arl6), mRNA.	181.8	658.784	385.55	1251.48	1348.45	1409.76	400.99	1322.67	3.3	1460.92	1545.38	1347.44	1451.73	3.62	56297	NM_019665.2	NM_019665.2
Gosr2	Mus musculus golgi SNAP receptor complex member 2 (Gosr2), mRNA.	894.895	704.004	692.822	1138.79	1157.3	808.452	762.422	1057.6	3.295	1239.03	1186.64	1148.4	1196.65	3.745	56494	NM_019650.2	NM_019650.2
Ddx47	Mus musculus DEAD (Asp-Glu-Ala-Asp) box polypeptide 47 (Ddx47), mRNA.	2390.72	1759.29	1797.73	1936.79	1992.86	2026.06	1913.65	1998.79	3.29	1779.93	1813.26	1722.2	1771.79	2.81	67755	NM_026360.2	NM_026360.2
Capzb	Mus musculus capping protein (actin filament) muscle Z-line, beta (Capzb), transcript variant 1, mRNA.	466.471	944.328	755.313	2762.23	2900.72	2008.51	740.817	2506.34	3.28	2628.23	2849.25	2890.9	2795.39	3.635	12345	NM_001037761.1	NM_001037761.1
Eef1e1	Mus musculus eukaryotic translation elongation factor 1 epsilon 1 (Eef1e1), mRNA.	258.4	1307.9	671.132	2264.64	2509.78	2601	747.92	2454.07	3.28	2500	2417.57	2540.48	2486.14	3.32	66143	NM_025380.2	NM_025380.2
Topors	Mus musculus topoisomerase I binding, arginine/serine-rich (Topors), mRNA.	165.743	519.877	403.84	1121.24	1051.26	1882.92	391.41	1282.16	3.28	1021.96	842.374	820.635	899.28	2.3	106021	NM_134097.3	NM_134097.3
B4galt6	Mus musculus UDP-Gal:betaGlcNAc beta 1,4-galactosyltransferase, polypeptide 6 (B4galt6), mRNA.	186.477	238.262	227.043	696.266	619.152	834.469	219.44	718.31	3.27	745.159	781.04	694.728	735.339	3.35	56386	NM_019737.1	NM_019737.1
Hes1	Mus musculus hairy and enhancer of split 1 (Drosophila) (Hes1), mRNA.	290.687	398.566	272.753	1197.42	1218.49	784.483	323.22	1056.81	3.27	2355.76	2197.05	1862.25	2165.15	6.7	15205	NM_008235.2	NM_008235.2
Pcyox1l	Mus musculus prenylcysteine oxidase 1 like (Pcyox1l), mRNA.	157.079	258.457	178.522	703.334	642.48	691.752	199.6	653.06	3.27	847.342	944.063	1047.51	943.876	4.73	240334	NM_172832.1	NM_172832.1
Prei3		179.092	140.018	138.613	463.774	457.114	497.477	154.92	506.91	3.27	529.619	499.202	409.394	480.483	3.1	NA	NM_025283.2	NM_025283.2
Ccdc28a	Mus musculus coiled-coil domain containing 28A (Ccdc28a), mRNA.	125.5	185.035	157.122	602.215	541.06	368.043	155.5	507.36	3.26	511.517	561.893	618.171	565.676	3.64	215814	NM_144820.3	NM_144820.3
Tnc	Mus musculus tenascin C (Tnc), mRNA.	207.475	706.477	437.504	2433.84	2492.14	3885.44	461.858	2829.24	3.25833	2589.63	2187.93	2262.81	2341.48	2.76	21923	NM_011607.2	NM_011607.2
Sf3b3	Mus musculus splicing factor 3b, subunit 3 (Sf3b3), mRNA.	507.629	1624.57	770.911	2525.59	2628.28	3682.81	943.81	3055.94	3.24	2380.69	2263.07	2311.25	2317.75	2.46	101943	NM_133953.2	NM_133953.2
2610524H06Rik	Mus musculus RIKEN cDNA 2610524H06 gene (2610524H06Rik), mRNA.	140.434	179.816	132.437	537.706	505.725	334.646	147.92	475.87	3.22	403.647	481.292	420.627	435.245	2.94	330173	NM_181075.3	NM_181075.3
EG627022	PREDICTED: Mus musculus predicted gene, EG627022 (EG627022), mRNA.	130.696	117.786	138.126	415.448	437.502	321.997	128.16	412.71	3.22	430.179	437.724	484.554	450.765	3.52	627022	XM_891654.3	XM_891654.3
Fxr2	Mus musculus fragile X mental retardation, autosomal homolog 2 (Fxr2), mRNA.	1237.66	809.464	788.52	1227.22	1270.94	774.189	935.403	1174.77	3.22	1238.75	1247.24	1244.32	1253.83	3.475	23879	NM_011814.2	NM_011814.2
Hnrpa1		265.666	369.274	319.097	1016.39	1143.14	1071.28	316.323	1111.49	3.2175	1385.14	1185.33	1191.3	1249.49	3.525	NA		NM_010447
Cyb5r3	Mus musculus cytochrome b5 reductase 3 (Cyb5r3), mRNA.	647.54	3552.55	2488.82	4788.44	4618.76	4348.14	2208.46	4488.41	3.21333	4943.76	4766.48	5271.4	5016.61	3.98333	109754	NM_029787.2	NM_029787.2
Srm	Mus musculus spermidine synthase (Srm), mRNA.	676.141	2209.39	2415.32	1866.2	1712.42	1565.45	1718.11	1690.52	3.21333	1868.26	1744.06	2149.64	1942.09	3.74	20810	NM_009272.2	NM_009272.2
BC023835		138.844	225.754	200.647	641.125	697.266	606.32	190.31	610.02	3.21	562.989	664.244	729.897	652.054	3.43	NA		NM_172116
Gosr1	Mus musculus golgi SNAP receptor complex member 1 (Gosr1), mRNA.	163.089	332.254	197.644	597.597	575.325	1026.65	224.19	719.69	3.21	567.671	644.433	632.574	613.453	2.74	53334	NM_016810.3	NM_016810.3
LOC385632		131.062	150.028	149.665	493.173	659.668	201.459	144.58	464.45	3.21	411.353	468.601	404.124	428.942	2.97	NA	XM_358812.1	XM_358812.1
scl0001550.1_29		126.457	122.473	123.508	426.508	346.862	425.484	124.2	398.06	3.21	456.488	414.187	317.085	399.14	3.21	NA	BC044301.1	BC044301.1
2700038C09Rik	Mus musculus RIKEN cDNA 2700038C09 gene (2700038C09Rik), mRNA.	156.008	505.331	358.458	1095.05	1097.13	693.409	336.375	916.705	3.205	1307.44	1447.73	1219.58	1332.69	4.8	66496	NM_025598.1	NM_025598.1
2005-09-01	Mus musculus septin 5 (Sept5), mRNA.	325.019	382.925	380.918	1410.09	1424.94	377.569	362.945	1121.91	3.2	1863.8	2234.37	2223.52	2107.29	6.015	18951	NM_213614.1	NM_213614.1
Cyc1	Mus musculus cytochrome c-1 (Cyc1), mRNA.	465.094	2355.59	1121.52	3941.67	3998.71	3994.78	1233.96	3950.1	3.2	4145.4	4095.72	3730.94	4019.04	3.26	66445	NM_025567.2	NM_025567.2
LOC270186		110.041	142.452	111.301	302.452	364.702	495.118	125	400.46	3.2	269.747	291.61	257.285	273.221	2.19	NA	XM_194481.2	XM_194481.2
C030003D03Rik	Mus musculus RIKEN cDNA C030003D03 gene (C030003D03Rik), mRNA.	153.881	230.311	160.689	518.303	519.237	764.433	181.37	578.8	3.19	462.431	446.455	487.965	463.407	2.56	77220	NM_029881.2	NM_029881.2
Coro1a	Mus musculus coronin, actin binding protein 1A (Coro1a), mRNA.	348.285	845.615	796.841	1548.84	1462.54	716.78	668.788	1252.76	3.1825	2223.79	2385.82	2500.44	2373.29	6.405	12721	NM_009898.2	NM_009898.2
Adnp	Mus musculus activity-dependent neuroprotective protein (Adnp), mRNA.	2833.33	2888.93	3202.01	2886.34	2859.85	3380.45	2965.29	2953.81	3.18	3473.91	3047.65	2792.09	3106.98	3.15333	11538	NM_009628.2	NM_009628.2
Pak3	Mus musculus p21 (CDKN1A)-activated kinase 3 (Pak3), mRNA.	196.315	291.766	192.45	744.908	794.967	663.348	226.44	720.84	3.18	633.38	675.06	696.779	665.441	2.94	18481	NM_008778.2	NM_008778.2
Pkig	Mus musculus protein kinase inhibitor, gamma (Pkig), transcript variant 1, mRNA.	665.077	332.076	382.636	660.166	646.718	537.621	461.104	615.752	3.18	774.198	762.553	723.656	754.801	3.7525	18769	NM_011106.2	NM_011106.2
Prpsap1	PREDICTED: Mus musculus phosphoribosyl pyrophosphate synthetase-associated protein 1 (Prpsap1), mRNA.	181.579	209.917	147.92	665.642	643.698	406.322	181.65	578.54	3.18	467.55	525.77	569.705	518.987	2.86	67763	XM_181343.5	XM_181343.5
Snd1	Mus musculus staphylococcal nuclease and tudor domain containing 1 (Snd1), mRNA.	158.135	158.312	150.01	524.485	541.971	480.576	155.75	495.24	3.18	432.402	500.61	506.43	479.262	3.08	56463	NM_019776.2	NM_019776.2
Cic	Mus musculus capicua homolog (Drosophila) (Cic), mRNA.	202.994	325.235	300.477	1125.91	1020.85	334.485	288.33	913.18	3.17	1231.33	1367.57	1448.35	1358.96	4.71	71722	NM_027882.2	NM_027882.2
Mboat5	Mus musculus membrane bound O-acyltransferase domain containing 5 (Mboat5), mRNA.	170.652	241.859	207.62	902.813	854.416	451.341	210.82	745.335	3.17	823.301	796.714	822.641	816.083	3.455	14792	NM_145130.1	NM_145130.1
Ndufb7	Mus musculus NADH dehydrogenase (ubiquinone) 1 beta subcomplex, 7 (Ndufb7), nuclear gene encoding mitochondrial protein, mRNA.	169.801	419.306	226.157	802.613	986.633	848.856	278.5	883.07	3.17	1095.21	1223.72	1218.54	1178.29	4.23	66916	NM_025843.3	NM_025843.3
Tcn2	Mus musculus transcobalamin 2 (Tcn2), mRNA.	194.95	204.942	220.288	683.415	707.909	541.415	206.49	653.56	3.17	530.864	516.774	523.54	522.759	2.53	21452	NM_015749.2	NM_015749.2
Rab24	Mus musculus RAB24, member RAS oncogene family (Rab24), mRNA.	411.36	1731.15	1354.75	2143.35	1983.47	1967.72	1159.29	1994.4	3.16667	2029.28	2430.21	2342.95	2295.2	3.79	19336	NM_009000.2	NM_009000.2
Synj2bp	Mus musculus synaptojanin 2 binding protein (Synj2bp), mRNA.	179.978	374.759	243.108	1077.49	1078.42	1019.13	274.163	1038.96	3.16667	942.493	1075.64	1058.19	1019.89	3.10667	24071	NM_025292.4	NM_025292.4
Rac3	Mus musculus RAS-related C3 botulinum substrate 3 (Rac3), mRNA.	135.346	119.798	146.472	578.913	571.813	160.826	133.565	422.46	3.165	664.363	935.721	844.153	810.787	6.07	170758	NM_133223.2	NM_133223.2
6230401I02Rik		270.679	1585.74	930.613	2825.61	3226.59	3026.6	936.6	2957.55	3.16	4699.53	4722.85	5020.29	4799.57	5.12	NA		AK018078
Cse1l	Mus musculus chromosome segregation 1-like (S. cerevisiae) (Cse1l), mRNA.	191.61	464.673	290.377	820.723	813.805	1423.7	302.49	957.22	3.16	918.778	768.186	893.036	869.15	2.87	110750	NM_023565.2	NM_023565.2
Hk1	Mus musculus hexokinase 1 (Hk1), nuclear gene encoding mitochondrial protein, mRNA. XM_979094 XM_979123 XM_979164 XM_979202 XM_979240 XM_979287	137.28	165.923	117.617	491.363	614.198	130.053	141.01	445.75	3.16	380.711	534.398	514.964	479.754	3.4	15275	NM_010438.2	NM_010438.2
LOC665181	PREDICTED: Mus musculus similar to endothelial differentiation-related factor 1 (LOC665181), mRNA.	338.233	1046.79	736.16	2430.75	2376.95	1546.63	669.93	2116.29	3.16	1988.01	2482.1	2284.97	2263.25	3.38	665181	XM_979372.1	XM_979372.1
Map1lc3a	Mus musculus microtubule-associated protein 1 light chain 3 alpha (Map1lc3a), mRNA.	341	1115.23	873.831	2103.21	2363.46	754.283	721.625	1612.84	3.16	2473.09	2807.03	2802.71	2695.48	4.43	66734	NM_025735.1	NM_025735.1
2510008P16Rik		137.589	273.405	178.026	679.581	638.394	511.851	192.88	607.8	3.15	852.839	735.623	731.259	771.62	4	NA		AK010939
Cyb5d2	Mus musculus cytochrome b5 domain containing 2 (Cyb5d2), mRNA.	125.003	166.655	126.397	424.506	409.598	492.779	138.91	437.15	3.15	325.358	330.249	435.697	374.825	2.7	192986	NM_001024926.1	NM_001024926.1
D930038J03Rik		329.283	1268.01	680.771	2333.99	2638.61	2657.55	779.49	2457.31	3.15	2552.16	2577.13	2819.06	2647.24	3.4	NA	XM_355639.1	XM_355639.1
LOC100045439	PREDICTED: Mus musculus similar to testis-specific adriamycin sensitivity protein (LOC100045439), mRNA.	138.382	117.563	113.705	345.072	329.81	465.466	121.74	382.34	3.14	350.764	384.972	337.486	361.554	2.97	100045439	XM_001474279.1	XM_001474279.1
LOC219049		1023.09	4638.26	2441.16	7190.37	7737.1	7572.4	2495.34	7830.86	3.14	7004.28	7721.89	6569.74	7156.22	2.87	NA	XM_122711.2	XM_122711.2
Chic2		299.591	1297.85	787.041	2916.17	2696.1	3102.76	830.493	2865.28	3.13333	1892.38	1902.12	1893.94	1897.51	2.07	NA		AK015681
EG243642	PREDICTED: Mus musculus predicted gene, EG243642 (EG243642), mRNA.	1562.28	13091	5642.35	21058.3	21392.7	24453.3	7219.71	22614.2	3.13	22081.2	20145.9	22294.7	21474.4	2.97	243642	XM_145024.8	XM_145024.8
LOC666559	PREDICTED: Mus musculus similar to farnesyl pyrophosphate synthase (LOC666559), misc RNA.	308.841	469.017	190.575	1174.65	1272.83	897.979	346.37	1083.46	3.13	1579.61	1544	1519.27	1549.63	4.47	NA	XR_031145.1	XR_031145.1
scl000292.1_12		219.89	164.331	166.518	611.552	587.822	496.126	181.9	569.47	3.13	454.478	560.872	502.943	507.775	2.79	NA	XM_127742.4	XM_127742.4
U2af1		176.326	393.302	310.239	1021.22	1129.05	833.929	300.83	943.09	3.13	939.779	1048.13	1004.86	1003.93	3.34	NA		NM_024187
Ero1lb	Mus musculus ERO1-like beta (S. cerevisiae) (Ero1lb), mRNA.	170.541	125.185	134.191	373.523	410.678	579.937	141.59	441.83	3.12	323.285	346.709	436.862	375.577	2.65	67475	NM_026184.2	NM_026184.2
Psma4	Mus musculus proteasome (prosome, macropain) subunit, alpha type 4 (Psma4), mRNA.	2130.99	3966.96	2590.21	8968.75	9767.85	10146.3	2977.46	9297.58	3.12	8625.97	8524.21	8179.47	8431.98	2.83	26441	NM_011966.3	NM_011966.3
Snrpd1	Mus musculus small nuclear ribonucleoprotein D1 (Snrpd1), mRNA.	351.38	2639.93	1874.94	4488.13	4834.37	5030.35	1494.58	4653.15	3.115	4702.08	4669.79	4558.07	4642.9	3.125	20641	NM_009226.2	NM_009226.2
Cd274	Mus musculus CD274 antigen (Cd274), mRNA.	1419.28	913.087	1136.96	3337.15	4080.64	3761.8	1186.79	3694.82	3.11	567.894	570.371	554.029	563.875	0.48	60533	NM_021893.2	NM_021893.2
Hist1h4h	Mus musculus histone cluster 1, H4h (Hist1h4h), mRNA.	168.355	191.295	174.707	763.276	733.756	433.274	178.235	656.665	3.11	493.059	647.769	528.258	561.51	2.67	69386	NM_153173.2	NM_153173.2
LOC234081		119.517	135.354	124.294	521.004	546.094	121.612	127.87	397.83	3.11	644.116	621.624	628.113	631.821	4.94	NA	XM_134040.5	XM_134040.5
LOC381114		1502	9952.42	4094.33	18065.8	17180.1	17507.6	5456.3	16992.1	3.11	18010.4	16694.7	18195.2	17650.6	3.23	NA	XM_355032.1	XM_355032.1
LOC668387	PREDICTED: Mus musculus similar to ribosomal protein S6 (LOC668387), misc RNA.	732.912	2058.28	983.212	3325.74	3438.39	4221.07	1250.24	3893.1	3.11	4335.42	3475.79	3331	3697.58	2.96	NA	XR_031651.1	XR_031651.1
1110038B12Rik	PREDICTED: Mus musculus RIKEN cDNA 1110038B12 gene, transcript variant 6 (1110038B12Rik), mRNA.	160.911	1282.15	843.013	2687.09	2734.44	2137.1	812.35	2514.45	3.1	2542.81	2658.44	2464.9	2565.18	3.16	68763	XM_922038.2	XM_922038.2
Sar1b	Mus musculus SAR1 gene homolog B (S. cerevisiae) (Sar1b), mRNA.	466.391	1571.86	1060.12	2892.41	2887.09	3567.94	1008.78	3038.57	3.095	2602.76	2442.79	2681.8	2561.87	2.555	66397	NM_025535.1	NM_025535.1
6330577E15Rik		191.996	245.431	154.528	568.115	552.018	573.219	194.83	601.43	3.09	594.163	577.208	483.452	552.266	2.83	NA	NM_026377.1	NM_026377.1
Nefm	Mus musculus neurofilament, medium polypeptide (Nefm), mRNA.	702.592	4511.7	2010.85	8578.12	9111.35	6134.26	2595.56	8025.76	3.09	7957.59	9493.5	9271.91	8918	3.44	18040	NM_008691.2	NM_008691.2
Gtf3a	Mus musculus general transcription factor III A (Gtf3a), mRNA.	190.171	253.254	188.605	865.672	853.436	450.696	207.619	715.468	3.08333	985.091	960.584	1039.11	1001.73	4.34667	66596	NM_025652.2	NM_025652.2
LOC381200		153.071	124.62	151.705	373.831	440.553	511.803	143.28	441.42	3.08	349.389	402.904	402.21	387.509	2.7	NA	XM_355131.1	XM_355131.1
LOC623453	PREDICTED: Mus musculus similar to proteolipid protein 2 (LOC623453), misc RNA.	277.701	593.104	266.821	1192.02	1266.62	1334.79	396.08	1221.33	3.08	1413.93	1294.62	1448.95	1384.92	3.5	NA	XR_032986.1	XR_032986.1
Tmem59l	Mus musculus transmembrane protein 59-like (Tmem59l), mRNA.	152.322	213.669	166.204	579.99	602.671	406.827	178.13	547.95	3.08	525.5	695.583	714.48	670.957	3.77	67937	NM_182991.2	NM_182991.2
Hnrpk	Mus musculus heterogeneous nuclear ribonucleoprotein K (Hnrpk), mRNA.	185.418	170.346	162.947	555.915	659.695	272.633	173.91	484.553	3.07333	483.36	483.799	484.913	486.419	3.02333	15387	NM_025279.1	NM_025279.1
1300018J18Rik	Mus musculus RIKEN cDNA 1300018J18 gene (1300018J18Rik), mRNA.	134.698	124.362	142.522	404.567	438.908	409.724	135.02	414.84	3.07	362.014	380.761	407.537	384.544	2.85	223776	NM_027905.2	NM_027905.2
LOC240672		255.649	1045.21	1040.52	2460.94	2405.28	2116.49	775.52	2384.53	3.07	1639.41	1677.95	1610.38	1644.8	2.12	NA	XM_140740.3	XM_140740.3
Mcoln1	Mus musculus mucolipin 1 (Mcoln1), mRNA.	148.797	182.991	140.131	482.531	507.134	480.565	155.5	477.07	3.07	418.169	420.915	512.457	449.301	2.89	94178	NM_053177.1	NM_053177.1
H13	Mus musculus histocompatibility 13 (H13), mRNA.	693.77	484.507	569.231	880.91	847.651	380.709	580.961	699.994	3.06714	559.194	663.322	623.876	616.731	2.65714	14950	NM_010376.3	NM_010376.3
LOC100048331	PREDICTED: Mus musculus similar to DnaJ (Hsp40) homolog, subfamily A, member 4 (LOC100048331), misc RNA.	154.36	204.94	160.566	524.947	504.461	667.589	178.274	581.943	3.065	530.683	555.103	570.692	552.78	2.915	NA	XR_034509.1	XR_034509.1
Aes	Mus musculus amino-terminal enhancer of split (Aes), mRNA.	944.69	2226.96	1934.68	3159.88	3152.05	2362.62	1671.63	2975.09	3.055	3474.06	3609.25	3741.36	3607.18	4.23	14797	NM_010347.2	NM_010347.2
Supt4h2	Mus musculus suppressor of Ty 4 homolog 2 (S. cerevisiae) (Supt4h2), mRNA.	410.915	2989.78	1567.28	4775.5	5300.07	4964.08	1742.77	4857.12	3.055	4676.1	5252.69	4972.44	4993.12	3.16	100041294	NM_011509.1	NM_011509.1
Arpc3	Mus musculus actin related protein 2/3 complex, subunit 3 (Arpc3), mRNA.	813.798	2967.95	2079.78	6215.01	6582.81	5981.59	1986.7	6054.2	3.05	5423.86	5483.46	6364.98	5770.89	2.9	56378	NM_019824.3	NM_019824.3
Atp6a1		134.132	125.724	123.999	406.836	460.93	175.87	127.76	389.28	3.05	321.372	341.366	334.282	332.481	2.6	NA	XM_147267.1	XM_147267.1
Prkaca	Mus musculus protein kinase, cAMP dependent, catalytic, alpha (Prkaca), mRNA.	683.619	1417.12	1288.09	3895.55	3495.67	1645.93	1106.37	3089.68	3.05	4523.15	4602.36	4901.23	4674.91	4.655	18747	NM_008854.3	NM_008854.3
Gadd45a	Mus musculus growth arrest and DNA-damage-inducible 45 alpha (Gadd45a), mRNA.	1199.01	5593.34	3385.82	9628.7	9665.9	10681	3518.76	9580.22	3.045	6679.1	8372.42	8504.47	7784.07	2.49	13197	NM_007836.1	NM_007836.1
Ttc33	Mus musculus tetratricopeptide repeat domain 33 (Ttc33), mRNA.	434.875	218.766	208.569	593.772	654.781	564.979	285.964	585.634	3.02667	521.424	570.167	540.69	543.389	2.81333	67515	NM_026213.3	NM_026213.3
Abcf2	Mus musculus ATP-binding cassette, sub-family F (GCN20), member 2 (Abcf2), nuclear gene encoding mitochondrial protein, mRNA.	2205.93	1656.22	1582.53	2052.18	1911.24	1382.27	1817.79	1791.8	3.025	1788.12	1848.21	1928.32	1854.93	3.59	27407	NM_013853.1	NM_013853.1
Cbr3	Mus musculus carbonyl reductase 3 (Cbr3), mRNA.	858.608	1627.46	1555.84	1718.78	1690.13	1799.67	1325.58	1677.65	3.02	1069.4	959.972	1141.89	1060.24	2.06	109857	NM_173047.2	NM_173047.2
Nes	Mus musculus nestin (Nes), mRNA.	523.099	2027.16	1139.94	2622.53	2899.59	1680.06	1140.28	2409.51	3.02	2781.99	2605.71	2908.59	2776.57	3.675	18008	NM_016701.3	NM_016701.3
Enc1	Mus musculus ectodermal-neural cortex 1 (Enc1), mRNA.	195.768	872.981	611.701	1672.17	1600.01	1827.34	559.64	1684.6	3.01	1183.91	1074.14	1205.29	1159.06	2.07	13803	NM_007930.3	NM_007930.3
scl000416.1_19		183.048	139.152	136.994	665.574	637.069	213.983	156.5	471.09	3.01	631.813	832.886	706.928	725.724	4.64	NA	AK049709.1	AK049709.1
Ganab	Mus musculus alpha glucosidase 2 alpha neutral subunit (Ganab), mRNA.	397.918	868.75	779.455	1730.14	1757.83	1642.91	701.607	1711.48	3.00667	1657.91	1593.22	1652.88	1635.33	3.08	14376	NM_008060.1	NM_008060.1
Trpc4ap	Mus musculus transient receptor potential cation channel, subfamily C, member 4 associated protein (Trpc4ap), mRNA.	403.132	1371.81	1150.34	1342.6	1365.12	699.611	989.62	1143.67	3.00667	1187.05	1268.23	1248.8	1237.59	3.50667	56407	NM_019828.1	NM_019828.1
Khdrbs1	Mus musculus KH domain containing, RNA binding, signal transduction associated 1 (Khdrbs1), mRNA.	149.611	278.052	203.558	686.642	823.885	493.497	221.265	657.56	3.005	744.435	785.358	665.335	733.042	3.425	20218	NM_011317.3	NM_011317.3
Eid2	Mus musculus EP300 interacting inhibitor of differentiation 2 (Eid2), mRNA.	126.676	115.264	114.442	421.954	407.844	260.923	117.63	352.51	3	353.156	410.685	386.325	383.181	3.26	386655	NM_198425.2	NM_198425.2
Plvap	Mus musculus plasmalemma vesicle associated protein (Plvap), mRNA.	233.541	467.37	567.135	1596.57	1601.3	668.785	443.64	1331.24	3	1223.24	890.24	949.645	1024.5	2.31	84094	NM_032398.1	NM_032398.1
Senp3	Mus musculus SUMO/sentrin specific peptidase 3 (Senp3), mRNA.	343.063	944.72	563.442	1831.45	1830.62	2341.95	651.52	1952.53	3	1583.44	1653.45	1912.28	1744.32	2.68	80886	NM_030702.3	NM_030702.3
2310066E14Rik	Mus musculus RIKEN cDNA 2310066E14 gene (2310066E14Rik), mRNA.	166.622	220.245	165.2	762.302	731.967	216.994	180.24	539.13	2.99	583.964	721.328	772.26	693.615	3.85	75687	NM_001081241.2	NM_001081241.2
Atp6v0e	Mus musculus ATPase, H+ transporting, lysosomal V0 subunit E (Atp6v0e), mRNA.	1109.16	5222.14	2865.52	8647.36	9989.97	10322.1	3101.14	9272.28	2.99	7740.84	7811.87	7836.46	7793.6	2.51	11974	NM_025272.2	NM_025272.2
Ccdc124	Mus musculus coiled-coil domain containing 124 (Ccdc124), mRNA.	248.919	1534.58	907.983	2197.37	2035.48	2004.51	902.485	2068.62	2.99	2162.05	2308.2	2822.65	2439.2	3.695	234388	NM_026964.2	NM_026964.2
LOC100045312	PREDICTED: Mus musculus similar to ribosomal protein (LOC100045312), mRNA.	623.95	3466.14	1941.06	6073.25	5969.18	6087.18	1980.06	5913.91	2.99	5293.65	6080.47	5045.27	5460.3	2.76	100045312	XM_001473900.1	XM_001473900.1
Tfrc	Mus musculus transferrin receptor (Tfrc), mRNA.	318.152	2046.44	1450.1	2441.72	2528.28	3874.99	1334.71	2936.6	2.985	2828.12	2732.16	2674.4	2751.03	2.765	22042	NM_011638.3	NM_011638.3
Cend1	Mus musculus cell cycle exit and neuronal differentiation 1 (Cend1), mRNA.	221.439	288.375	191.943	933.977	856.373	668.367	239.41	713.8	2.98	976.305	1279.77	1611.91	1250.33	5.22	57754	NM_021316.2	NM_021316.2
Plekhb2	Mus musculus pleckstrin homology domain containing, family B (evectins) member 2 (Plekhb2), mRNA.	540.712	3332.35	1595.34	5331.63	4572.69	6364.7	1784.05	5314.39	2.98	4954.38	4471.15	5204.13	4905.74	2.75	226971	NM_145516.2	NM_145516.2
Vps72	Mus musculus vacuolar protein sorting 72 (yeast) (Vps72), mRNA.	124.621	121.278	121.319	475.71	447.46	190.196	122.42	364.87	2.98	366.611	397.67	404.688	390.036	3.19	21427	NM_009336.2	NM_009336.2
Ubac1	Mus musculus ubiquitin associated domain containing 1 (Ubac1), mRNA.	1452.28	1059.8	1133.63	1358.91	1246.77	1257.76	1202.59	1304.64	2.97667	1501.53	1648.62	1679.7	1624.12	3.79	98766	NM_133835.1	NM_133835.1
Eif2b5	Mus musculus eukaryotic translation initiation factor 2B, subunit 5 epsilon (Eif2b5), mRNA.	734.976	2586.51	2091.47	2496.21	2484.17	2977.53	1840.97	2610.87	2.96667	2456.66	2477.24	2661.32	2538.56	2.85	224045	NM_172265.1	NM_172265.1
Atp5g2	Mus musculus ATP synthase, H+ transporting, mitochondrial F0 complex, subunit c (subunit 9), isoform 2 (Atp5g2), mRNA.	238.137	1494.23	831.685	3009.16	3058.87	2060.9	919.52	2723.91	2.96	3251.4	3177.37	3722.91	3399.31	3.7	67942	NM_026468.1	NM_026468.1
Khdrbs3	Mus musculus KH domain containing, RNA binding, signal transduction associated 3 (Khdrbs3), mRNA.	154.85	156.546	162.304	380.041	374.821	581.873	158.18	468.65	2.96	549.046	573.252	558.122	560.338	3.54	13992	NM_010158.2	NM_010158.2
Zranb1		142.018	169.527	143.643	431.605	507.048	564.404	151.86	509.1	2.96	469.438	496.408	485.238	485.012	2.82	NA	XM_355951.1	XM_355951.1
Calca		10069.1	6700.25	7412.94	4266.44	3878.6	4747.57	7800.85	4286.97	2.955	10020.5	11551.3	10622.2	10756.6	9.165	NA		NM_007587
Crkl	Mus musculus v-crk sarcoma virus CT10 oncogene homolog (avian)-like (Crkl), mRNA.	241.682	210.762	204.842	712.288	559.045	650.296	217.79	643.46	2.95	579.072	535.977	550.788	553.861	2.54	12929	NM_007764.4	NM_007764.4
scl0001978.1_6		150.102	349.471	260.658	831.287	819.244	635.317	258	759.99	2.95	696.228	739.36	698.227	710.163	2.75	NA	AK050665.1	AK050665.1
Anapc5	Mus musculus anaphase-promoting complex subunit 5 (Anapc5), transcript variant 1, mRNA.	5882.94	4157.98	3964.99	2604.11	2588.34	2706.03	4699.04	2520.67	2.94333	2951.73	2995.41	3287.67	3063.18	4.81667	59008	NM_021505.2	NM_021505.2
Cd83	Mus musculus CD83 antigen (Cd83), mRNA.	153.798	336.365	217.725	666.937	693.174	888.413	242.97	713.19	2.94	508.182	532.86	497.885	512.757	2.11	12522	NM_009856.1	NM_009856.1
Gusb	Mus musculus glucuronidase, beta (Gusb), mRNA.	2140.76	1386.49	1389.5	1580.99	1512.99	1671.37	1598.23	1581.02	2.94	1393.58	1389.95	1141.73	1321.32	2.35333	110006	NM_010368.1	NM_010368.1
LOC244710	PREDICTED: Mus musculus similar to eukaryotic translation elongation factor 1 alpha 1 (LOC244710), misc RNA.	117.448	134.944	113.867	320.864	291.639	390.768	121.44	357.46	2.94	328.922	291.129	283.253	302.096	2.49	NA	XR_031556.1	XR_031556.1
Sqle	Mus musculus squalene epoxidase (Sqle), mRNA.	445.095	1794.99	1097.41	2176.3	2162.14	2164.44	1030.99	2136.23	2.93667	2266.68	2304.62	2280.63	2285.54	3.82	20775	NM_009270.3	NM_009270.3
Pqlc3	Mus musculus PQ loop repeat containing (Pqlc3), mRNA.	432.93	1301.09	1167.1	1241.5	1287.38	1338.94	988.335	1305.55	2.935	1590.99	1453.62	1367.79	1460.35	3.495	217430	NM_172574.1	NM_172574.1
Tfam	Mus musculus transcription factor A, mitochondrial (Tfam), mRNA.	152.158	391.221	230.26	786.008	686.017	909.128	268.53	785.26	2.935	714.042	659.887	654.387	675.108	2.52	21780	NM_009360.2	NM_009360.2
Atp5d	Mus musculus ATP synthase, H+ transporting, mitochondrial F1 complex, delta subunit (Atp5d), mRNA.	545.385	2993.49	1694.48	7294.81	6630.48	3021.44	1841.64	5389.57	2.93	6786.22	7732.11	8055.18	7582.57	4.12	66043	NM_025313.1	NM_025313.1
Krcc1	Mus musculus lysine-rich coiled-coil 1 (Krcc1), mRNA.	133.594	465.02	285.6	761.923	813.58	1153.68	301.93	884.22	2.93	883.55	583.612	706.647	748.889	2.48	57896	NM_145568.3	NM_145568.3
Rpl36al	Mus musculus ribosomal protein L36a-like (Rpl36al), mRNA.	772.784	7503.38	4653.15	12250.4	12958.9	12150.3	4287.73	12550.4	2.93	11382.9	12033.8	11394.7	11597.4	2.7	66483	NM_025589.1	NM_025589.1
Glud1	Mus musculus glutamate dehydrogenase 1 (Glud1), mRNA.	338.307	1143.43	805.339	1400.82	1435.23	1985.82	806.483	1576.32	2.92333	1423.91	1331.43	1567.43	1448.76	2.94667	14661	NM_008133.3	NM_008133.3
AI846148	Mus musculus expressed sequence AI846148 (AI846148), mRNA. XM_896219 XM_896224 XM_912777 XM_922495 XM_922500 XM_922504 XM_922508 XM_922513 XM_922518	139.312	179.97	145.469	522.58	592.866	206.929	155.1	453.62	2.92	601.457	604.923	701.948	638.844	4.12	68229	NM_001033139.2	NM_001033139.2
Fbxl11	Mus musculus F-box and leucine-rich repeat protein 11 (Fbxl11), mRNA.	388.645	1593.25	1445.81	4279.84	4357.11	1689.68	1164.88	3402.55	2.92	3141.15	3278.94	3465.72	3295.93	2.83	225876	NM_001001984.2	NM_001001984.2
Aatf	Mus musculus apoptosis antagonizing transcription factor (Aatf), mRNA.	132.282	177.807	164.891	494.485	494.059	389.35	158.705	438.63	2.915	387.232	427.45	447.191	418.85	2.785	56321	NM_019816.1	NM_019816.1
B3gat3	Mus musculus beta-1,3-glucuronyltransferase 3 (glucuronosyltransferase I) (B3gat3), mRNA.	150.301	192.074	136.808	601.482	624.867	197.662	163.375	468.525	2.915	591.762	707.418	762.984	688.984	4.285	72727	NM_024256.2	NM_024256.2
Nip7	Mus musculus nuclear import 7 homolog (S. cerevisiae) (Nip7), mRNA.	158.176	176.057	155.067	537.073	588.768	672.615	162.251	589.019	2.91333	530.702	495.603	460.233	495.288	2.46667	66164	NM_025391.1	NM_025391.1
1700021K19Rik	Mus musculus RIKEN cDNA 1700021K19 gene (1700021K19Rik), mRNA.	285.917	994.855	693.838	1857.93	2005.22	1904.43	663.47	1933.38	2.91	2098.5	2252.9	2593.85	2283.63	3.44	224118	NM_172615.3	NM_172615.3
Cad	Mus musculus carbamoyl-phosphate synthetase 2, aspartate transcarbamylase, and dihydroorotase (Cad), mRNA.	152.996	144.28	153.273	482.297	521.111	236.476	150.78	439.32	2.91	482.965	488.385	485.147	485.166	3.22	69719	NM_023525.1	NM_023525.1
Dctn2	Mus musculus dynactin 2 (Dctn2), mRNA.	7971.9	7075.01	7304.67	7296.14	6942.14	5227.42	7413.75	6303.09	2.91	7135.19	7850.73	8643.61	7875.85	4.26333	69654	NM_027151.1	NM_027151.1
LOC623006	PREDICTED: Mus musculus similar to retinoblastoma-binding protein mRbAp46 (LOC623006), misc RNA.	178.063	521.489	328.478	876.897	864.157	1055.27	353.5	1029.68	2.91	1399.17	938.882	1040.31	1142.87	3.23	623006	XR_004752.1	XR_004752.1
mtDNA_ND1		11608.6	12679.1	11929.9	34172.6	35098.2	34846.5	12054.8	35019.3	2.91	36832.9	35514.4	34975.2	35730.5	2.96	NA
Ets1	Mus musculus E26 avian leukemia oncogene 1, 5' domain (Ets1), transcript variant 2, mRNA.	177.486	452.788	299.458	1471.72	1401.35	1985.95	314.435	1555.36	2.90333	1234.03	1067.55	1127.08	1138.88	2.27333	23871	NM_001038642.1	NM_001038642.1
Bcap31	Mus musculus B-cell receptor-associated protein 31 (Bcap31), mRNA.	215.026	1165.98	577.509	2033.28	2034.84	2110.29	695.415	2060.99	2.9	1721.62	2018.33	1848.29	1868.6	2.515	27061	NM_012060.2	NM_012060.2
D830014B20Rik		131.651	142.313	138.512	380.814	411.276	418.282	136.98	396.86	2.9	494.391	436.522	411.494	445.033	3.25	NA		AK085821
Eif4a3	Mus musculus eukaryotic translation initiation factor 4A, isoform 3 (Eif4a3), mRNA.	472.056	1396.57	736.271	2698.23	2633.04	2340.6	906.82	2633.17	2.9	2582.15	2362.06	2720.19	2561.36	2.82	192170	NM_138669.1	NM_138669.1
LOC668038	PREDICTED: Mus musculus similar to ribosomal protein (LOC668038), misc RNA.	280.896	1343.23	676.215	2217.38	1963.06	2282.66	779.44	2259.56	2.9	2468.31	2375.95	2180.13	2336.24	3	NA	XR_034201.1	XR_034201.1
Dcxr	Mus musculus dicarbonyl L-xylulose reductase (Dcxr), mRNA.	350.872	543.919	588.332	972.103	971.172	986.435	502.95	959.02	2.895	1044.35	993.48	1098.62	1046.44	3.29	67880	NM_026428.1	NM_026428.1
Rnf10		617.825	1222.73	1066.21	3206.69	3110.83	1994.8	983.08	2810.89	2.89333	3333.55	3383.68	3568.38	3417.4	3.44	NA		AK080426
Cog4	Mus musculus component of oligomeric golgi complex 4 (Cog4), mRNA.	166.598	290.812	168.899	543.31	586.629	629.207	206.6	597.95	2.89	564.797	554.011	601.678	573.248	2.77	102339	NM_133973.2	NM_133973.2
Eprs	Mus musculus glutamyl-prolyl-tRNA synthetase (Eprs), mRNA. XM_899642 XM_899647 XM_899651 XM_899655 XM_899659 XM_899665 XM_916645	129.748	144.704	143.273	496.541	503.049	264.069	139.01	399.44	2.89	390.418	438.449	408.582	412.307	2.985	107508	NM_029735.1	NM_029735.1
Rundc1	Mus musculus RUN domain containing 1 (Rundc1), mRNA.	128.357	122.376	115.533	424.411	448.344	190.861	121.87	351.78	2.89	361.985	372.372	387.522	375.157	3.08	217201	NM_172566.2	NM_172566.2
Sh3bgrl	Mus musculus SH3-binding domain glutamic acid-rich protein like (Sh3bgrl), mRNA.	348.903	925.974	507.878	1187.64	1497.28	2125.37	599.5	1733.87	2.89	1420.9	1240.48	1160.08	1273.75	2.12	56726	NM_019989.2	NM_019989.2
LOC100045963	PREDICTED: Mus musculus similar to Ring finger protein 126 (LOC100045963), mRNA.	122.614	129.789	130.479	506.923	478.3	123.609	127.47	366.7	2.88	406.322	448.653	460.339	434.444	3.41	100045963	XM_001475257.1	XM_001475257.1
LOC100046744	PREDICTED: Mus musculus similar to Serine/arginine repetitive matrix protein 2 (LOC100046744), mRNA.	156.393	143.06	143.025	500.868	664.226	169.139	147.618	458.647	2.88	626.667	629.93	641.784	631.807	3.95	100046744	XM_001475765.1	XM_001475765.1
Polr2e	Mus musculus polymerase (RNA) II (DNA directed) polypeptide E (Polr2e), mRNA. XM_994017	203.769	435.154	249.231	936.75	979.195	753.464	297.72	868.225	2.88	840.655	744.551	758.705	779.686	2.585	66420	NM_025554.2	NM_025554.2
Hist1h4a	Mus musculus histone cluster 1, H4a (Hist1h4a), mRNA.	303.755	602.359	648.021	1725.64	1596.98	1074.21	511.9	1468.94	2.87	1155.33	1519.46	1116.04	1265.4	2.47	326619	NM_178192.1	NM_178192.1
mtDNA_ND2		5192.74	2229.95	2116.51	8527.82	9148.76	8574.16	3187.8	9135.42	2.87	11461.1	9872.19	8893.09	10041.1	3.15	NA
1110012L19Rik	Mus musculus RIKEN cDNA 1110012L19 gene (1110012L19Rik), mRNA.	148.332	394.345	309.978	632.204	709.363	665.937	290.35	630.53	2.865	706.476	682.47	632.101	675.087	3.18	68618	NM_026787.1	NM_026787.1
G6pc3	Mus musculus glucose 6 phosphatase, catalytic, 3 (G6pc3), mRNA.	142.128	147.516	145.517	510.654	525	160.013	145.788	421.224	2.865	409.373	488.767	490.706	460.674	3.13	68401	NM_175935.3	NM_175935.3
Rcan1	Mus musculus regulator of calcineurin 1 (Rcan1), transcript variant 2, mRNA.	128.212	106.12	122.204	403.235	477.612	132.114	118.71	339.62	2.86	427.079	517.999	378.161	444.658	3.75	54720	NM_019466.3	NM_019466.3
Hrsp12	Mus musculus heat-responsive protein 12 (Hrsp12), mRNA.	152.427	281.343	198.045	531.174	609.015	676.49	213.73	594.418	2.8525	439.461	487.97	453.508	460.403	2.25	15473	NM_008287.2	NM_008287.2
Hip2		735.938	2777.93	1431.42	4593.13	4334.15	4829.62	1662.62	4732.17	2.85	3884.96	4136.16	4049.05	3991.1	2.4	NA	NM_016786.2	NM_016786.2
Rab18	Mus musculus RAB18, member RAS oncogene family (Rab18), mRNA.	266.75	749.658	477.759	1663.42	1938.34	2458.23	480.359	2041.02	2.85	1646.41	1504.74	1429.71	1537.98	2.215	19330	NM_181070.4	NM_181070.4
3110001A13Rik	Mus musculus RIKEN cDNA 3110001A13 gene (3110001A13Rik), mRNA.	141.529	323.356	227.541	552.019	595.546	958.239	235.9	670.82	2.84	597.767	619.839	694.227	641.775	2.72	66540	NM_025626.3	NM_025626.3
A4galt	Mus musculus alpha 1,4-galactosyltransferase (A4galt), mRNA.	180.184	172.737	166.58	411.546	419.148	562.571	173.19	492.56	2.84	383.358	460.365	491.068	441.8	2.55	239559	NM_001004150.1	NM_001004150.1
LOC668573	PREDICTED: Mus musculus similar to ribosomal protein (LOC668573), misc RNA.	1406.41	11094.1	4630.49	18333.4	18908.2	17089.8	6416.23	18199.1	2.84	16715.4	18630.9	17499.6	17663	2.75	NA	XR_035016.1	XR_035016.1
Tgoln1	Mus musculus trans-golgi network protein (Tgoln1), mRNA.	998.455	668.482	741.811	1084.16	1178.69	997.014	802.275	1080.53	2.84	998.102	1037.71	940.037	994.628	2.42	22134	NM_009443.3	NM_009443.3
Apg5l		231.359	590.008	339.423	1001.95	1074.22	1236.98	390.17	1105.22	2.83	1125.64	1099.85	1157.31	1126.7	2.89	NA	XM_147374.1	XM_147374.1
C230067O06Rik		112.089	136.227	118.795	474.043	502.04	158.659	122.47	346.77	2.83	375.358	403.232	404.513	397.305	3.24	NA		AK082600
Cdc16	Mus musculus CDC16 cell division cycle 16 homolog (S. cerevisiae) (Cdc16), mRNA.	250.052	580.293	256.158	953.175	933.959	1280.41	380.55	1078.06	2.83	1238.26	1027.43	944.316	1092.88	2.87	69957	NM_027276.2	NM_027276.2
Golim4	Mus musculus golgi integral membrane protein 4 (Golim4), mRNA.	619.334	237.307	195.027	864.812	1086.67	687.188	314.83	892.45	2.83	883.001	884.918	873.301	880.474	2.8	73124	NM_175193.5	NM_175193.5
Htatip	Mus musculus HIV-1 tat interactive protein, homolog (human) (Htatip), mRNA.	130	125.444	145.833	424.151	434.676	241.851	132.565	371.435	2.83	396.336	371.626	379.152	384.623	2.93	81601	NM_178637.1	NM_178637.1
Tmem9	Mus musculus transmembrane protein 9 (Tmem9), mRNA.	363.942	1206.94	513.659	2307.71	2610.37	1603.69	715.01	2021.45	2.83	2231.69	2389.84	2723.3	2450.63	3.43	66241	NM_025439.2	NM_025439.2
Ugt1a6b	Mus musculus UDP glucuronosyltransferase 1 family, polypeptide A6B (Ugt1a6b), mRNA.	129.335	121.032	145.718	418.454	540.084	157.923	131.86	373.39	2.83	340.433	272.219	287.007	298.293	2.26	394435	NM_201410.1	NM_201410.1
Tpm3	Mus musculus tropomyosin 3, gamma (Tpm3), mRNA.	260.716	176.537	168.052	989.502	1039.98	359.088	201.951	802.533	2.8275	725.589	591.301	566.595	642.177	2.3375	59069	NM_022314.2	NM_022314.2
Rpl18a	Mus musculus Ribosomal protein L18A (Rpl18a), mRNA.	469.909	7393.15	4020.43	10794.8	9397.11	11326.3	3990.98	11260	2.82	10411.5	8885.12	8709.62	9364.44	2.35	76808	NM_029751.3	NM_029751.3
Sephs2	Mus musculus selenophosphate synthetase 2 (Sephs2), mRNA.	129.284	123.717	116.919	341.509	382.189	322.965	123.4	347.63	2.82	310.459	295.831	292.81	299.548	2.43	20768	NM_009266.3	NM_009266.3
Stk40	Mus musculus serine/threonine kinase 40 (Stk40), mRNA.	187.571	332.914	236.46	896.946	895.653	403.956	257.76	727.61	2.82	690.042	785.178	843.891	777.229	3.02	74178	NM_028800.2	NM_028800.2
Syt11	Mus musculus synaptotagmin XI (Syt11), mRNA.	170.132	196.596	182.302	539.267	669.769	258.021	183.16	474.59	2.815	628.751	801.997	666.522	702.916	4.07	229521	NM_018804.3	NM_018804.3
Uchl5	Mus musculus ubiquitin carboxyl-terminal esterase L5 (Uchl5), mRNA.	1209.05	1303.64	1196.09	1411.84	1473.84	1567.74	1241.63	1494.58	2.8125	1591.27	1691.71	1485.12	1589.47	2.86	56207	NM_019562.1	NM_019562.1
Fxyd2	Mus musculus FXYD domain-containing ion transport regulator 2 (Fxyd2), transcript variant b, mRNA.	1381	697.048	662.883	1492.95	1246.05	1104.84	862.428	1284.61	2.81	1217.67	1406.75	1331.3	1322.46	3.11667	11936	NM_052823.2	NM_052823.2
LOC100043209	PREDICTED: Mus musculus similar to ribosomal protein L15 (LOC100043209), mRNA.	9138.87	23273.2	18778.4	32461.5	31996.8	30109.2	16867.2	31273.7	2.81	31781.3	32603.7	31673.6	31961.8	2.925	100043209	XM_001480293.1	XM_001480293.1
Top1	Mus musculus topoisomerase (DNA) I (Top1), mRNA.	160.149	133.788	131.214	371.147	403.319	392.847	141.612	389.484	2.80667	348.583	346.581	317.586	337.501	2.43	21969	NM_009408.2	NM_009408.2
Ppp2r5c	Mus musculus protein phosphatase 2, regulatory subunit B (B56), gamma isoform (Ppp2r5c), transcript variant 1, mRNA.	999.154	594.183	632.402	861.51	867.289	895.538	751.508	866.096	2.804	945.305	883.416	796.841	879.739	2.886	26931	NM_012023.2	NM_012023.2
Fastk	Mus musculus Fas-activated serine/threonine kinase (Fastk), mRNA. XM_982432 XM_982470 XM_982509	187.576	225.474	179.993	815.563	846.621	272.182	195.915	628.95	2.8	786.981	765.155	875.35	811.361	3.56	66587	NM_023229.2	NM_023229.2
Heca	Mus musculus headcase homolog (Drosophila) (Heca), mRNA.	148.043	127.579	115.417	303.739	377.1	420.632	128.97	360.5	2.8	258.568	272.233	255.02	262.499	2.04	380629	NM_001033432.3	NM_001033432.3
Hmox2	Mus musculus heme oxygenase (decycling) 2 (Hmox2), mRNA.	282.161	1007.52	458.486	1655.49	1879.8	1529.94	614.67	1721.8	2.8	1639.89	1812.5	1790.56	1751.35	2.85	15369	NM_010443.1	NM_010443.1
Sh3bgrl2		164.705	391.602	250.072	724.515	766.713	913.975	273.99	788.08	2.8	636.057	727.328	686.526	681.475	2.42	NA		NM_172507
LOC100046081	PREDICTED: Mus musculus similar to OTU domain, ubiquitin aldehyde binding 1 (LOC100046081), mRNA.	173.659	587.752	309.778	1150.9	1064.11	667.707	336.93	938.97	2.79	1223.04	1360.8	1389.39	1326.33	3.94	100046081	XM_001476586.1	XM_001476586.1
Tmem131	Mus musculus transmembrane protein 131 (Tmem131), mRNA.	158.374	168.825	202.203	587.269	546.244	437.851	177.4	495.25	2.79	423.817	494.097	480.808	463.948	2.62	56030	NM_018872.2	NM_018872.2
Hras1		821.396	1448.74	1295.84	2288.99	2050.8	1781.98	1195.35	2009.74	2.785	2674.43	2694.38	2811.52	2725.22	3.84	NA		NM_008284
LOC676724	PREDICTED: Mus musculus hypothetical LOC676724 (LOC676724), mRNA.	698.763	3788.34	2812.61	6691.21	7185.87	4972.5	2332.81	6476.48	2.78	7165.48	8202.52	7417.63	7559.67	3.24	676724	XM_992449.1	XM_992449.1
Psmd11	Mus musculus proteasome (prosome, macropain) 26S subunit, non-ATPase, 11 (Psmd11), mRNA.	161.696	302.955	221.193	802.045	905.304	751.202	225.39	855.226	2.78	692.394	859.681	718.563	763.471	2.48333	69077	NM_178616.2	NM_178616.2
Surf1	Mus musculus surfeit gene 1 (Surf1), mRNA.	253.846	499.066	284.612	961.966	952.906	959.876	348.595	930.03	2.775	894.827	1009.11	985.642	960.187	2.855	20930	NM_013677.1	NM_013677.1
Tm9sf4	Mus musculus transmembrane 9 superfamily protein member 4 (Tm9sf4), mRNA.	365.208	782.062	740.487	1362.05	1235.59	1026.54	618.72	1214.81	2.775	1182.63	1096.92	1194.59	1163.87	2.67	99237	NM_133847.3	NM_133847.3
Mtx1	Mus musculus metaxin 1 (Mtx1), mRNA.	2203.46	1265.66	1297.4	1469.38	1468.35	1034.89	1553.29	1371.61	2.77333	1435.91	1323.44	1459.8	1410.47	2.91667	17827	NM_013604.1	NM_013604.1
4933434E20Rik	Mus musculus RIKEN cDNA 4933434E20 gene (4933434E20Rik), transcript variant 2, mRNA.	313.586	910.854	665.434	1259.64	1140.93	1588.01	614.041	1313.22	2.7725	1184.03	1191.65	1147.72	1172.87	2.4775	99650	NM_027500.2	NM_027500.2
Kif21a	Mus musculus kinesin family member 21A (Kif21a), mRNA.	740.447	1735.97	2238.93	3922.45	3606.83	5405.09	1591.92	4403.32	2.77	4012.98	4128.69	4340.66	4164.69	2.62	16564	NM_016705.2	NM_016705.2
Ncoa6	Mus musculus nuclear receptor coactivator 6 (Ncoa6), mRNA.	148.353	135.814	125.542	333.013	344.825	418.267	135.421	372.139	2.77	302.321	323.422	305.996	311.194	2.31333	56406	NM_019825.2	NM_019825.2
Prrg2	Mus musculus proline-rich Gla (G-carboxyglutamic acid) polypeptide 2 (Prrg2), mRNA.	165.175	187.008	140.438	561.635	566.402	257.222	166.13	460.1	2.77	428.854	494.858	504.441	477.73	2.88	65116	NM_022999.1	NM_022999.1
Trim27		218.53	266.061	198.355	594.568	624.803	820.25	227.532	672.284	2.77	539.966	549.796	543.37	544.664	2.26	NA		NM_009054
Lmna	Mus musculus lamin A (Lmna), transcript variant 2, mRNA.	3095.24	3021.28	2539.22	4525.89	4585.26	1746.08	2958.46	3454.94	2.76667	4404.39	4269.51	4744.3	4472.1	4.04833	16905	NM_019390.1	NM_019390.1
1500041B16Rik		118.351	129.539	143.913	348.794	403.719	354.767	132.08	365.11	2.76	341.906	393.289	381.58	372.348	2.82	NA	XM_354599.1	XM_354599.1
LOC732482	Mus musculus Fam58a pseudogene (LOC732482) on chromosome 8.	136.391	128.766	134.26	406.245	392.937	304.763	132.72	366.36	2.76	339.095	357.798	343.334	347.128	2.62	NA	NR_003107.1	NR_003107.1
Snx6	Mus musculus sorting nexin 6 (Snx6), mRNA.	593.264	1399.66	993.79	2739.19	2627.31	3213.18	1018.58	2807.43	2.76	2649.09	2146.5	2544.57	2454.83	2.41	72183	NM_026998.2	NM_026998.2
0610007C21Rik	Mus musculus RIKEN cDNA 0610007C21 gene (0610007C21Rik), transcript variant 2, mRNA.	5860.64	3683.98	3866.85	3325.08	3391.29	3483.75	4538.35	3336.04	2.75	3607.33	3728.07	3489.29	3601.59	3.12667	381629	NM_212470.2	NM_212470.2
Agpat2	Mus musculus 1-acylglycerol-3-phosphate O-acyltransferase 2 (lysophosphatidic acid acyltransferase, beta) (Agpat2), mRNA.	118.159	122.864	114.669	446.179	457.078	192.63	118.79	326.48	2.75	317.068	337.825	314.274	322.928	2.72	67512	NM_026212.1	NM_026212.1
EG665685	PREDICTED: Mus musculus predicted gene, EG665685 (EG665685), misc RNA.	139.149	238.787	212.536	468.942	469.501	627.015	200.11	551.02	2.75	587.466	545.689	453.031	529.001	2.64	NA	XR_001769.2	XR_001769.2
B4galt1		164.848	192.796	169.275	476.418	480.316	350.324	171.412	435.569	2.745	499.152	505.498	530.758	511.259	3.25	NA		AK029474
Pex7	Mus musculus peroxisome biogenesis factor 7 (Pex7), mRNA.	149.07	146.701	137.099	399.778	357.851	416.868	144.215	400.735	2.74	418.419	422.413	402.387	416.915	2.865	18634	NM_008822.1	NM_008822.1
Sf1	Mus musculus splicing factor 1 (Sf1), mRNA. XM_979946 XM_979979	165.184	151.781	162.798	515.341	556.084	244.072	159.26	441.913	2.74	511.471	530.197	552.739	531.267	3.26667	22668	NM_011750.1	NM_011750.1
Atic	Mus musculus 5-aminoimidazole-4-carboxamide ribonucleotide formyltransferase/IMP cyclohydrolase (Atic), mRNA.	180.357	210.35	195.053	826.871	788.645	192.469	193.731	605.103	2.7375	742.618	746.358	719.309	736.476	3.24	108147	NM_026195.2	NM_026195.2
Papd4	Mus musculus PAP associated domain containing 4 (Papd4), mRNA.	115.073	119.006	125.744	312.369	327.422	383.67	120.24	329.003	2.73333	267.955	250.605	230.796	250.878	2.08333	100715	NM_133905.2	NM_133905.2
Cdc42bpb	Mus musculus Cdc42 binding protein kinase beta (Cdc42bpb), mRNA.	267.618	922.186	702.68	2577.05	2379.49	550.829	644.84	1762.41	2.73	2191.02	2237.75	2251.58	2226.13	3.45	217866	NM_183016.1	NM_183016.1
Pprc1	Mus musculus peroxisome proliferative activated receptor, gamma, coactivator-related 1 (Pprc1), mRNA.	179.276	740.854	574.021	1477.33	1493.31	1281.93	509	1387.68	2.73	1443.52	1269.82	1382.5	1361.68	2.68	226169	NM_001081214.1	NM_001081214.1
Nap1l1	Mus musculus nucleosome assembly protein 1-like 1 (Nap1l1), mRNA.	657.704	514.142	421.417	1807.51	1847.39	2453.59	531.297	1983.49	2.72	2163.16	1880.89	1770.86	1925.75	2.71	53605	NM_015781.2	NM_015781.2
Tgfb1	Mus musculus transforming growth factor, beta 1 (Tgfb1), mRNA.	228.197	700.577	475.607	1780.65	1741.01	331.497	470.34	1277.29	2.72	1182.64	1229.02	1277.01	1223.72	2.6	21803	NM_011577.1	NM_011577.1
Morf4l1	Mus musculus mortality factor 4 like 1 (Morf4l1), transcript variant 2, mRNA.	1101.58	2114.22	1848.69	6680.18	6554.32	6122.73	1636.66	6582.65	2.715	5419.81	5411.78	5606.09	5469.29	2.41	21761	NM_024431.2	NM_024431.2
Gpx4	Mus musculus glutathione peroxidase 4 (Gpx4), transcript variant 1, mRNA.	469.671	3604.36	1897.82	6378.8	6334.61	4746.57	2106.53	5789.51	2.71333	5715.56	6083.72	5900.55	5925.11	2.75667	625249	NM_001037741.2	NM_001037741.2
Atp9a	Mus musculus ATPase, class II, type 9A (Atp9a), mRNA.	190.431	334.146	220.122	1106.61	954.919	224.225	246.49	737.43	2.71	1136.41	1534.94	1383.99	1337.61	4.63	11981	NM_015731.3	NM_015731.3
Ccm2	Mus musculus cerebral cavernous malformation 2 homolog (human) (Ccm2), mRNA.	123.078	121.62	136.778	436.65	462.687	181.839	127.67	345.56	2.71	425.801	481.415	503.209	469.496	3.68	216527	NM_146014.2	NM_146014.2
Ctps	Mus musculus cytidine 5'-triphosphate synthase (Ctps), mRNA.	1802.91	2260.42	2313.9	2502.79	2397.26	3241.03	2112.22	2694.55	2.71	2183.45	1956.95	2148.68	2085.96	2.35667	51797	NM_016748.1	NM_016748.1
EG664849	Mus musculus predicted gene, EG664849 (EG664849) on chromosome 7.	143.856	167.781	150.453	502.192	459.181	209.654	153.01	415.32	2.71	357.659	369.053	361.399	362.256	2.37	NA	NR_003376.1	NR_003376.1
LOC100042179	PREDICTED: Mus musculus similar to mitochondria-associated granulocyte macrophage CSF signaling molecule (LOC100042179), mRNA.	267.055	613.925	465.733	1307.75	1275.76	1160.36	455.73	1235.3	2.71	1169.32	1295.79	1277.35	1243.53	2.73	100042179	XM_001477683.1	XM_001477683.1
Ptpn11	Mus musculus protein tyrosine phosphatase, non-receptor type 11 (Ptpn11), mRNA.	1450.69	2544	2857.52	2755.85	2828.79	3038.14	2305.06	2837.4	2.71	3098.12	2760.2	2922.47	2928.77	2.9225	19247	NM_011202.2	NM_011202.2
Rab11a	Mus musculus RAB11a, member RAS oncogene family (Rab11a), mRNA.	144.652	347.463	307.646	600.934	560.746	874.667	254.71	691.51	2.71	602.924	651.899	531.66	594.714	2.33	53869	NM_017382.4	NM_017382.4
Rps16	Mus musculus ribosomal protein S16 (Rps16), mRNA.	831.519	15608.6	8554.88	19348.8	20765.7	20512.6	7430.78	20150	2.71	21348.8	20445.1	17770.4	20014.6	2.69	20055	NM_013647.1	NM_013647.1
Fmnl2	Mus musculus formin-like 2 (Fmnl2), mRNA.	405.975	1237.89	555.932	1872.04	1993.72	3067.81	707.305	2222.27	2.7	1936.83	1799.34	1754.83	1832.27	2.24	71409	NM_172409.2	NM_172409.2
LOC383010		396.212	2529.15	1346.52	3521.86	3373.38	4603.31	1415.95	3823.2	2.7	3793.03	3844.61	3839.57	3826.34	2.7	NA	XM_356798.1	XM_356798.1
LOC639086	PREDICTED: Mus musculus similar to NADH dehydrogenase [ubiquinone] 1 beta subcomplex subunit 11, mitochondrial (LOC639086), misc RNA.	183.285	203.877	147.281	459.725	453.447	446.159	177.24	477.71	2.7	530.791	555.768	462.982	516.714	2.92	NA	XR_034245.1	XR_034245.1
Pddc1	Mus musculus Parkinson disease 7 domain containing 1 (Pddc1), mRNA.	153.859	242.083	222.132	521.87	552.637	540.301	203.97	550.91	2.7	500.141	546.529	570.418	538.925	2.64	213350	NM_172116.2	NM_172116.2
Rpo1-3	Mus musculus RNA polymerase 1-3 (Rpo1-3), transcript variant 2, mRNA.	2169.71	2161.08	1807.5	2910.96	3041.81	1817.23	2082.15	2597.87	2.69667	2800.44	3043.27	2713.17	2858.91	2.91667	20018	NM_181730.3	NM_181730.3
Rexo2	Mus musculus REX2, RNA exonuclease 2 homolog (S. cerevisiae) (Rexo2), mRNA.	129.159	298.084	225.037	755.61	712.058	788.906	223.046	768.997	2.695	783.276	786.366	794.588	788.463	2.745	104444	NM_024233.3	NM_024233.3
Gpx7	Mus musculus glutathione peroxidase 7 (Gpx7), mRNA.	148.389	347.122	168.202	682.009	698.672	458.951	220.5	592.2	2.69	824.026	719.427	738.421	763.579	3.46	67305	NM_024198.3	NM_024198.3
Prkcb		146.103	117.565	113.023	389.225	409.006	237.686	123.96	333.45	2.69	289.057	320.656	316.013	307.043	2.48	NA	NM_008855.1	NM_008855.1
Tnk2	Mus musculus tyrosine kinase, non-receptor, 2 (Tnk2), mRNA.	106.514	123.905	118.221	393.894	454.137	117.432	115.92	311.48	2.69	362.988	381.518	365.06	369.333	3.19	51789	NM_016788.2	NM_016788.2
Tceb1	Mus musculus transcription elongation factor B (SIII), polypeptide 1 (Tceb1), mRNA.	157.807	817.388	511.154	1448.5	1502.38	1430.93	532.85	1429.64	2.68	2000.65	2140.02	2180.19	2101.16	3.94	67923	NM_026456.2	NM_026456.2
Ythdf1	Mus musculus YTH domain family 1 (Ythdf1), mRNA.	716.351	826.438	691.492	1827.7	1869.78	2367.08	747.91	2003.45	2.68	1899.62	1646.2	1734.28	1763.5	2.36	228994	NM_173761.3	NM_173761.3
1700123O20Rik	Mus musculus RIKEN cDNA 1700123O20 gene (1700123O20Rik), mRNA.	872.902	1419.13	1456.15	1768.76	1793.01	2039.16	1261.78	1859.62	2.67	1704.17	1799.19	1663.02	1712.69	2.485	58248	NM_021437.1	NM_021437.1
Pofut2	Mus musculus protein O-fucosyltransferase 2 (Pofut2), mRNA.	146.038	131.978	126.338	442.324	494.637	250.007	135.09	360.74	2.67	398.901	370.645	421.864	397.397	2.94	80294	NM_030262.3	NM_030262.3
Uba2	Mus musculus ubiquitin-like modifier activating enzyme 2 (Uba2), mRNA.	346.206	1780.18	965.552	2380.24	2056.57	3503.95	996.26	2657.26	2.67	2394.24	2230.22	2675.6	2450.87	2.46	50995	NM_016682.2	NM_016682.2
Dapk3	Mus musculus death-associated kinase 3 (Dapk3), mRNA.	144.081	141.179	113.219	466.326	474.702	122.179	133.92	355.89	2.66	383.196	472.688	487.176	458.586	3.42	13144	NM_007828.1	NM_007828.1
Nid2	Mus musculus nidogen 2 (Nid2), mRNA.	189.179	388.558	341.565	683.986	705.015	1097.5	317.05	842.02	2.66	1009	707.581	727.949	812.861	2.56	18074	NM_008695.2	NM_008695.2
Pik3ip1	Mus musculus phosphoinositide-3-kinase interacting protein 1 (Pik3ip1), mRNA.	203.626	235.722	169.101	547.365	597.993	516.014	201.19	535.3	2.66	505.263	531.516	551.55	529.878	2.63	216505	NM_178149.4	NM_178149.4
Taf11	Mus musculus TAF11 RNA polymerase II, TATA box binding protein (TBP)-associated factor (Taf11), mRNA.	144.415	281.762	174.547	477.37	498.259	617.014	194.11	515.43	2.66	453.889	452.337	518.176	473.118	2.44	68776	NM_026836.1	NM_026836.1
Klhdc1	Mus musculus kelch domain containing 1 (Klhdc1), mRNA.	176.803	157.423	163.207	416.218	411.376	450.195	166.033	438.537	2.65667	415.046	423.667	398.443	414.023	2.50333	271005	NM_178253.4	NM_178253.4
Arrb2	Mus musculus arrestin, beta 2 (Arrb2), mRNA.	405.575	314.426	339.951	1043.24	1182.62	583.891	360.28	954.32	2.65	833.026	900.912	998.125	897.551	2.49	216869	NM_145429.4	NM_145429.4
Gm2a	Mus musculus GM2 ganglioside activator protein (Gm2a), mRNA.	453.259	1014.84	634.458	1788.78	2037.86	1861.29	712.84	1891.64	2.65	1872.09	1841.3	2286.94	2027.99	2.84	14667	NM_010299.2	NM_010299.2
Hnrpf	Mus musculus heterogeneous nuclear ribonucleoprotein F (Hnrpf), mRNA.	143.923	150.217	119.28	452.798	482.554	268.766	136.719	405.615	2.65	455.069	380.928	362.207	400.588	2.63	98758	NM_133834.1	NM_133834.1
Tubb2b	Mus musculus tubulin, beta 2b (Tubb2b), mRNA.	6249.28	8550.68	7365.65	7311.46	7448.51	5774.69	7454.57	6728.24	2.65	8534.06	9260.11	9364.82	9051.87	3.91833	73710	NM_023716.1	NM_023716.1
Ptrf	Mus musculus polymerase I and transcript release factor (Ptrf), mRNA.	190.281	604.065	341.279	1280.45	1388.77	1462.58	393.545	1426.59	2.645	1783.24	1365.08	1409.38	1538.48	2.86	19285	NM_008986.2	NM_008986.2
Bxdc2	Mus musculus brix domain containing 2 (Bxdc2), mRNA.	613.149	1574.06	1217.53	2317.45	2534.02	2808.68	1139.62	2469.52	2.64	2016.96	2039.26	1807.31	1952.45	2.08333	67832	NM_026396.3	NM_026396.3
Nme2	Mus musculus non-metastatic cells 2, protein (NM23B) expressed in (Nme2), transcript variant 1, mRNA.	623.329	4776.85	2571.06	10076.6	9589.38	8848.61	2779.47	9301.8	2.63	10531	10005.1	9737.65	10194.3	2.92	18103	NM_008705.4	NM_008705.4
Tnfrsf21	Mus musculus tumor necrosis factor receptor superfamily, member 21 (Tnfrsf21), mRNA.	447.532	2043.35	1043.36	2411.88	2222.75	2878.19	1088.13	2470.11	2.625	2477.69	2720.29	3162.53	2780.4	2.785	94185	NM_178589.2	NM_178589.2
Snx2		1373.11	1770.11	1584.73	1802.44	2017.48	2256.25	1574.31	2064.16	2.62333	1734.91	1709.09	1611.79	1686.79	2.10333	NA		NM_026386
LOC235857		237.261	507.202	317.509	748.421	757.505	1265.27	346.99	909.25	2.62	964.532	791.029	828.264	862.875	2.49	NA	XM_135371.3	XM_135371.3
2410004N11Rik		132.228	114.554	102.871	355.425	371.334	134.591	115.95	302.94	2.61	320.92	374.13	355.39	350.033	3.02	NA	NM_025888.2	NM_025888.2
Ppp2cb	Mus musculus protein phosphatase 2 (formerly 2A), catalytic subunit, beta isoform (Ppp2cb), mRNA.	1598.96	3039.5	2914.42	6901.61	6671.98	7111.2	2514.78	6562.04	2.61	5498.25	6058.54	6047.59	5904.38	2.35	19053	NM_017374.3	NM_017374.3
Psma7	Mus musculus proteasome (prosome, macropain) subunit, alpha type 7 (Psma7), mRNA.	907.296	3411.28	2646.7	7454.62	7378.83	3497.68	2414.8	5904.09	2.61	6571.56	7048.03	6849.52	6822.5	3.03	26444	NM_011969.1	NM_011969.1
Syap1	Mus musculus synapse associated protein 1 (Syap1), mRNA.	437.37	962.13	662.046	1523.35	1663.41	2169.86	698.375	1791.22	2.605	1749.38	1646.38	1585.87	1661.76	2.345	67043	NM_025932.1	NM_025932.1
2610205E22Rik	Mus musculus RIKEN cDNA 2610205E22 gene (2610205E22Rik), mRNA.	181.758	135.648	140.946	392.866	461.201	373.833	152.14	396.18	2.6	394.629	406.547	439.798	416.161	2.74	66617	NM_170592.2	NM_170592.2
Grwd1	Mus musculus glutamate-rich WD repeat containing 1 (Grwd1), mRNA.	147.081	312.961	151.214	585.546	570.205	545.998	209.715	543.05	2.6	518.916	508.433	547.739	524.55	2.51	101612	NM_153419.1	NM_153419.1
Rbm26	Mus musculus RNA binding motif protein 26 (Rbm26), mRNA.	180.641	323.955	206.962	523.877	454.483	782.278	239.01	621.49	2.6	524.15	537.832	440.927	494.413	2.07	74213	NM_134077.4	NM_134077.4
Rev1	Mus musculus REV1 homolog (S. cerevisiae) (Rev1), mRNA.	140.564	156.269	131.51	331.834	300.085	457.911	142.72	371.38	2.6	299.119	295.283	324.742	305.055	2.14	56210	NM_019570.3	NM_019570.3
Trappc3	Mus musculus trafficking protein particle complex 3 (Trappc3), mRNA.	269.297	557.468	479.211	1005.29	1118.31	722.333	428.035	954.19	2.595	908.65	1048.51	874.02	941.146	2.61	27096	NM_013718.2	NM_013718.2
Fbxo3	Mus musculus F-box protein 3 (Fbxo3), transcript variant 1, mRNA.	183.443	151.088	156.225	388.192	402.264	494.518	161.649	432.733	2.5925	381.485	377.952	379.727	379.682	2.2825	57443	NM_212433.1	NM_212433.1
9830166G06Rik		142.75	274.788	184.299	647.51	682.788	330.69	205.33	531.79	2.59	603.503	657.139	598.989	619.666	3.02	NA		AK036717
Aspscr1	Mus musculus alveolar soft part sarcoma chromosome region, candidate 1 (human) (Aspscr1), transcript variant 2, mRNA.	245.364	358.116	344.563	1087.9	1106.4	388.299	309.603	853.9	2.59	853.732	1153.3	1207.9	1083.54	3.27333	68938	NM_198223.1	NM_198223.1
Ptp4a3	Mus musculus protein tyrosine phosphatase 4a3 (Ptp4a3), mRNA.	184.234	267.541	205.799	690.188	692.643	354.246	220.865	578.868	2.59	511.132	546.732	554.878	538.541	2.405	19245	NM_008975.2	NM_008975.2
Trspap1	Mus musculus tRNA selenocysteine associated protein 1 (Trspap1), mRNA.	145.721	383.637	217.745	626.327	674.875	720.835	256.11	664.11	2.59	538.513	564.632	500.36	533.986	2.08	71787	NM_027925.3	NM_027925.3
Bloc1s2		320.439	972.424	607.373	1747.77	1798.39	1620.81	636.97	1645.52	2.58	1602.07	1903.68	1769.15	1754.76	2.75	NA	XM_193940.2	XM_193940.2
Cxx1a	Mus musculus CAAX box 1 homolog A (human) (Cxx1a), mRNA.	109.476	118.228	138.594	447.716	459.748	118.197	122.5	315.57	2.58	488.192	535.093	588.434	539.409	4.4	66158	NM_024170.1	NM_024170.1
scl0002337.1_39		143.059	138.195	147.854	320.934	360.488	481.155	143.17	369.5	2.58	279.453	313.477	332.965	310.599	2.17	NA	AK050226.1	AK050226.1
Zmpste24	Mus musculus zinc metallopeptidase, STE24 homolog (S. cerevisiae) (Zmpste24), mRNA.	344.448	1006.04	1003.79	1167.31	1058.58	1378.72	774.377	1183.79	2.5725	1032.75	1012.45	988.842	1013.77	2.105	230709	NM_172700.2	NM_172700.2
2410166I05Rik	Mus musculus RIKEN cDNA 2410166I05 gene (2410166I05Rik), mRNA.	117.147	115.267	97.0639	338.081	398.253	164.18	110.89	285.1	2.57	300.664	319.256	280.523	301.163	2.72	76824	NM_029759.2	NM_029759.2
LOC623466	PREDICTED: Mus musculus similar to MGC27348 protein (LOC623466), misc RNA.	2527.99	19623.1	13325	29550.3	27138.5	30152.4	11154.3	28652.7	2.57	29198.4	29072.5	27792.5	28722.8	2.58	NA	XR_033501.1	XR_033501.1
Rabl5		263.841	204.837	218.564	617.452	691.795	480.96	233.06	600.04	2.57	554.527	570.276	511.351	545.236	2.34	NA	NM_026073.2	NM_026073.2
Rpl35	Mus musculus ribosomal protein L35 (Rpl35), mRNA.	2588.11	20523.6	13983	29962.2	29104.8	31046.1	11234.8	28848.9	2.57	30337.9	32339.8	27745.7	30166.4	2.69	66489	NM_025592.3	NM_025592.3
Trappc2	Mus musculus trafficking protein particle complex 2 (Trappc2), mRNA.	153.552	199.316	169.342	497.769	492.361	522.454	176.007	512.586	2.57	826.256	868.822	738.554	814.12	4	66226	NM_025432.1	NM_025432.1
Pcdh1	Mus musculus protocadherin 1 (Pcdh1), mRNA.	226.757	317.643	245.677	833.743	874.917	434.227	262.795	696.525	2.565	706.598	714.682	688.583	702.977	2.58	75599	NM_029357.3	NM_029357.3
B4galnt1	Mus musculus beta-1,4-N-acetyl-galactosaminyl transferase 1 (B4galnt1), mRNA.	146.298	120.96	132.577	430.743	486.592	163.184	133.64	341.7	2.56	305.755	421.437	412.965	381.365	2.85	14421	NM_008080.4	NM_008080.4
Carm1	Mus musculus coactivator-associated arginine methyltransferase 1 (Carm1), mRNA.	137.192	142.425	164.361	479.109	464.213	185.551	148.14	379.9	2.56	474.463	483.241	429.212	461.876	3.12	59035	NM_021531.2	NM_021531.2
Jtv1	Mus musculus JTV1 gene (Jtv1), mRNA.	274.725	720.695	612.739	1046.81	1091.62	917.191	553.585	990.69	2.56	962.342	1126.89	1199.75	1097.51	2.72	231872	NM_146165.1	NM_146165.1
Tmem59	Mus musculus transmembrane protein 59 (Tmem59), mRNA.	1742.14	2795.3	1616.82	5192.8	4538.38	5361.93	2000.15	5116.69	2.56	3986.34	4305.47	4476.27	4253.09	2.13	56374	NM_029565.2	NM_029565.2
Zfp207		674.896	350.723	445.959	626.597	636.314	551.627	472.61	599.458	2.56	559.172	552.901	588.187	565.504	2.28333	NA		AK081386
Fbxl6	Mus musculus F-box and leucine-rich repeat protein 6 (Fbxl6), mRNA.	174.051	436.255	407.986	726.938	743.411	413.53	338.72	633.64	2.55	682.111	695.927	710.128	699.024	2.925	30840	NM_013909.1	NM_013909.1
Mfsd11	Mus musculus major facilitator superfamily domain containing 11 (Mfsd11), mRNA.	135.252	124.35	122.964	448.968	437.249	132.887	126.92	323.87	2.55	423.856	406.38	299.374	376.043	2.96	69900	NM_178620.3	NM_178620.3
Oxct1	Mus musculus 3-oxoacid CoA transferase 1 (Oxct1), mRNA.	860.33	2355.8	1790.56	2511.34	2674.78	3370.58	1708.08	2835.01	2.55	3857.43	3738.45	4094.57	3900.93	3.595	67041	NM_024188.5	NM_024188.5
Rnf215	Mus musculus ring finger protein 215 (Rnf215), mRNA.	198.774	219.273	168.079	591.121	543.767	310.201	196.44	501.01	2.55	659.776	663.731	636.561	655.682	3.34	71673	NM_027859.2	NM_027859.2
Syngr2	Mus musculus synaptogyrin 2 (Syngr2), mRNA.	129.379	137.664	124.816	401.691	433.384	140.184	130.69	332.17	2.55	324.007	309.222	331.798	319.711	2.45333	20973	NM_009304.1	NM_009304.1
2310011G17Rik		241.589	708.841	400.892	1032.23	950.009	1607.74	465.43	1182.85	2.54	1083.85	891.527	818.801	930.427	2	NA
BC038156	Mus musculus cDNA sequence BC038156 (BC038156), mRNA.	138.751	138.786	125.795	300.979	254.236	489.926	134.48	341.15	2.54	295.894	258.702	300.487	287.246	2.14	270135	NM_177768.2	NM_177768.2
Chst2	Mus musculus carbohydrate sulfotransferase 2 (Chst2), mRNA.	284.209	671.443	572.091	1281.84	1424.8	1100.6	473.47	1200.38	2.54	1088.53	1561.3	1608.89	1438.79	3.04	54371	NM_018763.1	NM_018763.1
1110008F13Rik	Mus musculus RIKEN cDNA 1110008F13 gene (1110008F13Rik), mRNA.	992.293	3590.47	3176.23	5063.07	4716.64	4918.78	2443.14	4854.18	2.535	4298.15	4233.67	3932.53	4148.64	2.095	67388	NM_026124.2	NM_026124.2
Polr2h	Mus musculus polymerase (RNA) II (DNA directed) polypeptide H (Polr2h), mRNA.	221.445	558.871	474.387	1234.38	1279.72	706.777	402.665	1068.09	2.535	1440.42	1447.38	1429.1	1438.66	3.435	245841	NM_145632.1	NM_145632.1
Foxn3	Mus musculus forkhead box N3 (Foxn3), mRNA.	168.995	147.842	190.937	503.026	688.14	201.569	173.11	436.69	2.52	463.226	542.399	671.504	554.762	3.2	71375	NM_183186.2	NM_183186.2
LOC383712	PREDICTED: Mus musculus similar to putative translation initiation factor A121/Sui1 (LOC383712), mRNA.	1211.95	10809	5935.5	13481.6	14344	16100.7	5781.46	14562.5	2.52	13320	14993.6	14233.6	14130.9	2.44	383712	XM_911155.2	XM_911155.2
Pik3ca	Mus musculus phosphatidylinositol 3-kinase, catalytic, alpha polypeptide (Pik3ca), mRNA.	156.153	211.516	136.743	435.305	408.493	420.644	170.74	430.51	2.52	397.872	379.607	385.984	388.344	2.27	18706	NM_008839.1	NM_008839.1
Vps29	Mus musculus vacuolar protein sorting 29 (S. pombe) (Vps29), mRNA.	2729.92	2666.96	2156.96	4193.94	4265.02	4697.56	2567.24	4330.5	2.52	3971.76	4455.51	3963.63	4122.28	2.40333	56433	NM_019780.1	NM_019780.1
Rnf11	Mus musculus ring finger protein 11 (Rnf11), mRNA.	1233.67	4671.03	3876.82	4401.37	4669.06	5525.11	3279.05	5005.42	2.51333	4189.35	4360.61	3934.88	4164.96	2.30333	29864	NM_013876.2	NM_013876.2
Bnip1	Mus musculus BCL2/adenovirus E1B interacting protein 1, NIP1 (Bnip1), mRNA.	197.213	148.214	120.707	484.575	482.175	295.479	159.29	399.16	2.51	498.389	465.166	537.235	500.347	3.14	224630	NM_172149.4	NM_172149.4
EG433633	PREDICTED: Mus musculus predicted gene, EG433633 (EG433633), mRNA.	137.008	165.085	159.491	391.061	410.773	404.037	154.88	388.78	2.51	349.022	389.209	342.234	361.231	2.33	433633	XM_485288.3	XM_485288.3
Ydjc	Mus musculus YdjC homolog (bacterial) (Ydjc), mRNA.	254.632	145.422	149.803	418.714	399.578	468.722	184.37	463.22	2.51	756.034	623.979	645.729	682.97	3.7	69101	NM_026940.3	NM_026940.3
2310005L22Rik		250.394	1687.65	1217.38	2520.71	2573.46	3021.91	1059.85	2653.68	2.5	2726.67	2889.81	2354.01	2670.63	2.52	NA
LOC434127	PREDICTED: Mus musculus similar to ribosomal protein S3a (LOC434127), misc RNA.	154.306	178.812	161.802	313.661	397.167	375.726	164.78	411.14	2.5	382.328	320.801	329.326	340.873	2.07	NA	XR_034514.1	XR_034514.1
Obfc2b	Mus musculus oligonucleotide/oligosaccharide-binding fold containing 2B (Obfc2b), mRNA.	194.783	673.937	557.622	1125.89	1283.55	777.901	471.48	1025.72	2.5	1300.91	1412.13	1467.05	1398.91	3.355	69917	NM_027257.1	NM_027257.1
Ppp1r8	Mus musculus protein phosphatase 1, regulatory (inhibitor) subunit 8 (Ppp1r8), mRNA.	168.924	656.847	404.887	958.844	1054.69	845.946	385.57	964.42	2.5	908.975	1114.68	1003.03	1010.35	2.62	100336	NM_146154.1	NM_146154.1
Psmd12	Mus musculus proteasome (prosome, macropain) 26S subunit, non-ATPase, 12 (Psmd12), mRNA.	351.18	1166.46	707.189	2396.41	2430.95	2979.98	800.08	2480.89	2.5	2138.98	2224.01	2337.06	2243.96	2.245	66997	NM_025894.1	NM_025894.1
Rnaseh2c	Mus musculus ribonuclease H2, subunit C (Rnaseh2c), mRNA.	122.3	133.981	121.28	434.813	413.34	137.151	125.28	313.65	2.5	348.079	438.569	393.513	388.051	3.1	68209	NM_026616.2	NM_026616.2
Stx8	Mus musculus syntaxin 8 (Stx8), mRNA. XM_924708 XM_924711 XM_924713	408.749	529.989	459.469	781.408	849.031	799.699	463.876	809.283	2.49714	738.979	812.184	728.644	757.931	2.36286	55943	NM_018768.2	NM_018768.2
Lamp2	Mus musculus lysosomal-associated membrane protein 2 (Lamp2), transcript variant 1, mRNA.	3008.26	3036.88	2588.65	2862.04	3056.54	3941.67	2855	3283.83	2.49571	2934	2992.97	2636.53	2855.78	2.11286	16784	NM_001017959.1	NM_001017959.1
Arfip2	Mus musculus ADP-ribosylation factor interacting protein 2 (Arfip2), mRNA.	391.7	179.102	198.677	450.648	470	250.096	256.761	400.081	2.49333	463.086	502.067	521.79	500.365	3.17667	76932	NM_029802.3	NM_029802.3
Gemin7	Mus musculus gem (nuclear organelle) associated protein 7 (Gemin7), mRNA.	168.961	423.352	256.68	836.524	800.354	808.794	303.07	789.125	2.49	794.305	851.436	874.981	841.338	2.61	69731	NM_027189.1	NM_027189.1
Hdac4	Mus musculus histone deacetylase 4 (Hdac4), mRNA.	169.64	304.843	216.021	563.284	606.804	589.844	229.75	571.24	2.49	625.089	600.977	552.486	590.651	2.57	208727	NM_207225.1	NM_207225.1
Pcbp3	Mus musculus poly(rC) binding protein 3 (Pcbp3), mRNA.	957.825	2022.5	1523.25	4223.26	4203.64	2290.72	1456.84	3630.91	2.49	5550.39	6784.97	6738.88	6349.08	4.36	59093	NM_021568.1	NM_021568.1
Pcyt2	Mus musculus phosphate cytidylyltransferase 2, ethanolamine (Pcyt2), mRNA.	169.111	209.707	157.131	584.187	547.105	256.583	180.447	450.303	2.49	517.117	624.626	650.088	596.462	3.29	68671	NM_024229.2	NM_024229.2
Sac3d1	Mus musculus SAC3 domain containing 1 (Sac3d1), mRNA.	137.228	367.887	153.944	494.671	500.496	510.647	198.5	495.2	2.49	448.756	518.161	560.67	504.558	2.54	66406	NM_133678.3	NM_133678.3
Rwdd1	Mus musculus RWD domain containing 1 (Rwdd1), mRNA.	3566.99	2896.73	2915.63	2997.07	2806.26	2843.34	3067.73	2828.64	2.485	3233.36	3589.83	2964.66	3236.28	3.06	66521	NM_025614.3	NM_025614.3
Amotl2	Mus musculus angiomotin like 2 (Amotl2), mRNA.	107.15	113.613	129.393	257.292	275.041	354.577	117.74	292	2.48	282.624	255.223	243.451	259.225	2.2	56332	NM_019764.2	NM_019764.2
Cog7	Mus musculus component of oligomeric golgi complex 7 (Cog7), mRNA.	174.8	129.701	127.823	269.107	263.978	554.462	144.34	358.03	2.48	289.056	269.487	335.641	296.428	2.05	233824	NM_001033318.3	NM_001033318.3
Dnajb11		689.224	2636.64	2086.39	4118.42	4293.54	5559.03	1892.45	4698.24	2.48	5071.61	4152.43	4231.07	4415.54	2.33	NA	XM_148071.1	XM_148071.1
Rce1	Mus musculus RCE1 homolog, prenyl protein peptidase (S. cerevisiae) (Rce1), mRNA.	180.816	415.911	247.209	746.529	794.525	610.681	276.07	685.63	2.48	780.53	599.237	684.463	686.825	2.49	19671	NM_023131.1	NM_023131.1
Txnl4a	Mus musculus thioredoxin-like 4A (Txnl4a), transcript variant 1, mRNA.	1035.83	3241.21	2565.09	4570.86	4491.17	3976.93	2316.03	4199.27	2.48	4409.61	4956.49	4636.41	4684.11	2.84667	27366	NM_025299.3	NM_025299.3
1300001I01Rik	Mus musculus RIKEN cDNA 1300001I01 gene (1300001I01Rik), mRNA.	151.816	239.606	194.305	631.418	635.325	288.517	194.38	481.03	2.47	606.29	637.936	691.091	648.121	3.33	74148	NM_001081158.2	NM_001081158.2
LOC100047339	PREDICTED: Mus musculus similar to lysyl oxidase-like 2 (LOC100047339), mRNA.	228.715	525.653	378.2	938.131	965.881	962.085	372.76	920.24	2.47	870.687	927.944	668.9	827.165	2.22	100047339	XM_001477940.1	XM_001477940.1
Rps15	Mus musculus ribosomal protein S15 (Rps15), mRNA.	1015.7	7039.5	4513.19	11236.6	11159.3	10117.8	4364.65	10760	2.47	9516.99	10304.1	9964.84	9915.2	2.27	20054	NM_009091.1	NM_009091.1
Hist1h4m	Mus musculus histone cluster 1, H4m (Hist1h4m), mRNA.	136.406	153.653	168.681	446.239	432.053	258.906	152.355	377.66	2.455	362.715	404.602	316.191	361.579	2.37	319161	NM_175657.1	NM_175657.1
4631427C17Rik	Mus musculus RIKEN cDNA 4631427C17 gene (4631427C17Rik), mRNA.	195.595	236.411	248.497	534.384	522.306	661.399	226.39	555.72	2.45	521.334	471.668	570.107	520.128	2.3	74340	NM_021414.3	NM_021414.3
Dync1li2	Mus musculus dynein, cytoplasmic 1 light intermediate chain 2 (Dync1li2), mRNA.	359.043	708.349	507.211	1106.99	1375.36	1364.71	526.81	1288.11	2.45	1016.28	1081.46	1194.28	1096.12	2.08	234663	NM_001013380.1	NM_001013380.1
Tomm7	Mus musculus translocase of outer mitochondrial membrane 7 homolog (yeast) (Tomm7), mRNA.	485.599	2568.99	2204.1	4320.92	5140.98	4173.71	1838.59	4498.13	2.45	4097.98	5110.16	3971.24	4393.13	2.39	66169	NM_025394.2	NM_025394.2
5230400G24Rik	Mus musculus RIKEN cDNA 5230400G24 gene (5230400G24Rik), mRNA.	608.031	496.06	472.245	819.227	813.428	619.704	524.006	758.152	2.4475	856.421	926.12	945.869	903.604	2.985	75734	NM_029409.2	NM_029409.2
LOC100046163	PREDICTED: Mus musculus similar to Nme6 protein (LOC100046163), mRNA.	133.729	140.504	139.726	309.692	317.654	390.63	139.46	332.88	2.445	312.083	294.057	281.014	297.256	2.155	100046163	XM_001475710.1	XM_001475710.1
Vgf	Mus musculus VGF nerve growth factor inducible (Vgf), mRNA.	831.19	3737.42	2378.89	8027.53	7727.12	3629.75	2390.49	6685.1	2.445	6189.15	6594.36	7520.56	6765.18	2.52	381677	NM_001039385.1	NM_001039385.1
LOC280205		277.332	1305.74	943.631	1611.04	1885.19	2080.73	840.45	2048.78	2.44	2365.4	1775.66	1787.32	1968.99	2.34	NA	XM_207178.1	XM_207178.1
LOC666025	PREDICTED: Mus musculus similar to magnesium dependent protein phosphatase beta-1 (LOC666025), misc RNA.	183.108	477.293	402.035	877.074	887.013	925.225	350.26	854.59	2.44	710.286	727.742	735.173	723.643	2.07	NA	XR_033301.1	XR_033301.1
Mea1	Mus musculus male enhanced antigen 1 (Mea1), mRNA.	257.743	545.834	389.329	980.099	944.938	967.431	397.3	969.25	2.44	820.628	994.779	915.687	909.604	2.29	17256	NM_010787.1	NM_010787.1
Prkab2	Mus musculus protein kinase, AMP-activated, beta 2 non-catalytic subunit (Prkab2), mRNA.	131.61	230.356	134.996	439.9	392.064	405.478	167.14	408.37	2.44	421.177	478.389	474.074	451.96	2.7	108097	NM_182997.2	NM_182997.2
Tsfm	Mus musculus Ts translation elongation factor, mitochondrial (Tsfm), nuclear gene encoding mitochondrial protein, mRNA.	170.173	303.817	195.754	581.998	582.996	529.074	221.65	541.61	2.44	510.871	569.047	637.353	580.464	2.62	66399	NM_025537.3	NM_025537.3
Tarsl2	Mus musculus threonyl-tRNA synthetase-like 2 (Tarsl2), mRNA.	135.014	121.365	133.464	292.068	311.796	336.595	129.825	315.96	2.435	320.739	341.355	316.434	324.733	2.49	272396	NM_172310.1	NM_172310.1
Stat3	Mus musculus signal transducer and activator of transcription 3 (Stat3), transcript variant 1, mRNA.	4323.1	3356.86	3693.39	2977.35	2823.43	522.874	3672.35	2153.26	2.42667	2528.86	2673	3003.27	2733.89	3.05667	20848	NM_213659.2	NM_213659.2
3110006E14Rik	PREDICTED: Mus musculus RIKEN cDNA 3110006E14 gene (3110006E14Rik), mRNA.	183.61	210.688	169.75	474.577	447.424	460.253	190.29	459.85	2.42	848.417	954.151	979.432	927.334	4.87	76980	XM_906878.3	XM_906878.3
Limk1	Mus musculus LIM-domain containing, protein kinase (Limk1), mRNA.	729.3	727.125	698.751	1736.9	1930.81	1347.02	718.02	1737.83	2.42	1909.67	2132.38	2575.83	2216.09	3.09	16885	NM_010717.2	NM_010717.2
LOC383942		582.881	438.185	506.914	1433.53	1364.16	1005.98	513.99	1242.02	2.42	1053.25	1123.27	1100.14	1093.37	2.13	NA	XM_357338.1	XM_357338.1
Numa1	Mus musculus nuclear mitotic apparatus protein 1 (Numa1), mRNA.	139.785	122.514	133.497	347.035	413.229	132.012	131.74	318.25	2.42	241.316	273.409	345.918	294.381	2.23	101706	NM_133947.2	NM_133947.2
Thoc4	Mus musculus THO complex 4 (Thoc4), mRNA.	522.227	2357.16	1305.9	2848.56	3051.24	4129.44	1401	3222.77	2.42	3274.46	3050.59	3249.58	3197.04	2.4	21681	NM_011568.1	NM_011568.1
2610002J02Rik	Mus musculus RIKEN cDNA 2610002J02 gene (2610002J02Rik), mRNA.	307.538	1629.47	807.653	2236.08	2206.85	1861.87	858.98	2072.11	2.41	2112.04	2515.78	2481.87	2339.56	2.72	67513	NM_001033134.2	NM_001033134.2
LOC100046025	PREDICTED: Mus musculus similar to mKIAA1230 protein, transcript variant 1 (LOC100046025), mRNA.	356.33	979.821	847.162	1053.86	1013.1	1559.36	784.85	1223.94	2.41	1298.95	1074.29	1046.32	1148.29	2.135	100046025	XM_001475823.1	XM_001475823.1
Pcolce2	Mus musculus procollagen C-endopeptidase enhancer 2 (Pcolce2), mRNA.	993.561	541.909	513.212	869.436	775.465	371.46	655.243	676.826	2.41	1237.72	1374.94	1308.6	1312.29	5.02	76477	NM_029620.2	NM_029620.2
Snrpb	Mus musculus small nuclear ribonucleoprotein B (Snrpb), mRNA.	694.8	2845.7	2858.01	2884.81	2634.42	2571.16	2137.88	2730.8	2.41	2568.06	2664.55	2767.76	2660.51	2.66667	20638	NM_009225.2	NM_009225.2
Snx12	Mus musculus sorting nexin 12 (Snx12), mRNA.	164.289	152.061	160.933	451.754	469.327	378.23	159.633	424.145	2.405	429.891	437.436	422.411	429.867	2.45	55988	NM_018875.1	NM_018875.1
Mrpl15		268.772	758.785	606.288	1133.35	1150.58	1145.7	551.201	1139.68	2.40286	1092.91	1160.8	1039.11	1096.52	2.34286	NA		AK010604
C80913	Mus musculus expressed sequence C80913 (C80913), mRNA.	222.994	374.209	318.697	770.76	721.247	748.767	303.58	727.94	2.4	680.289	666.478	554.29	644.477	2.12	19777	NM_011274.4	NM_011274.4
Sdhb	Mus musculus succinate dehydrogenase complex, subunit B, iron sulfur (Ip) (Sdhb), mRNA.	413.577	998.091	580.933	2063.27	2210.62	1892.54	670.756	1990.64	2.4	2264.2	2325.42	2493.42	2363.4	2.83333	67680	NM_023374.3	NM_023374.3
Frrs1	Mus musculus ferric-chelate reductase 1 (Frrs1), mRNA.	128.307	104.006	132.354	332.831	353.144	233.695	123.21	294.08	2.39	281.777	276.797	323.914	292.002	2.37	20321	NM_009146.1	NM_009146.1
Letmd1	Mus musculus LETM1 domain containing 1 (Letmd1), mRNA.	361.11	1093.41	506.473	1450.6	1369.69	2065	664.48	1585.26	2.39	1366.79	1608.11	1916.44	1645.44	2.48	68614	NM_134093.1	NM_134093.1
6430598A04Rik	Mus musculus RIKEN cDNA 6430598A04 gene (6430598A04Rik), mRNA.	108.445	197.967	144.732	434.864	476.111	247.74	152.2	361.68	2.38	443.914	483.969	430.127	453.865	2.98	243300	NM_175521.3	NM_175521.3
Ckap2		153.067	129.766	129.212	278.042	287.377	385.547	136.66	325.5	2.38	562.127	427.97	450.388	474.947	3.48	NA	XM_134100.3	XM_134100.3
LOC100047759	PREDICTED: Mus musculus similar to acidic ribosomal phosphoprotein P1, transcript variant 1 (LOC100047759), mRNA.	1033.08	29300	17934.7	38029.3	39173.1	37665.8	15761.4	37527.2	2.38	37008.3	37063.8	35963.9	36698.9	2.33	100047759	XM_001479214.1	XM_001479214.1
Bcl2l1	Mus musculus Bcl2-like 1 (Bcl2l1), nuclear gene encoding mitochondrial protein, mRNA.	147.609	141.828	143.673	397.311	442.157	128.599	145.113	338.643	2.37667	428.988	361.982	368.984	386.34	2.71667	12048	NM_009743.4	NM_009743.4
Ak2	Mus musculus adenylate kinase 2 (Ak2), transcript variant 1, mRNA.	299.095	351.585	313.605	689.216	705.945	479.49	327.44	625.1	2.37333	533.572	563.128	586.935	561.535	2.07667	11637	NM_001033966.3	NM_001033966.3
2310011J03Rik	Mus musculus RIKEN cDNA 2310011J03 gene (2310011J03Rik), mRNA.	168.132	272.125	143.517	563.399	508.162	382.272	197.28	467.49	2.37	404.138	543.576	549.681	491.72	2.49	66374	NM_025521.3	NM_025521.3
Brd7	Mus musculus bromodomain containing 7 (Brd7), mRNA.	271.753	434.323	431.703	597.861	610.054	810.484	381.27	674.895	2.37	560.871	589.939	569.392	571.918	2.115	26992	NM_012047.1	NM_012047.1
Mier3	Mus musculus mesoderm induction early response 1, family member 3 (Mier3), mRNA.	149.455	274.001	219.021	530.56	489.595	568.257	215.1	509.28	2.37	507.564	467.889	423.366	472.201	2.2	218613	NM_172593.2	NM_172593.2
Btf3		1384.28	8918.56	5087.46	11063.9	12098.2	13250.9	5130.8	12104.5	2.36	10022.2	11081	11411.4	10775.2	2.1	NA	NM_145455.1	NM_145455.1
Rab34	Mus musculus RAB34, member of RAS oncogene family (Rab34), mRNA.	996.83	888.805	910.095	1123.29	1068.46	951.632	931.414	1031.16	2.35667	1213.44	1023.19	977.448	1074.69	2.49667	19376	NM_033475.2	NM_033475.2
Apoe	Mus musculus apolipoprotein E (Apoe), mRNA.	640.216	3012.62	1326.29	4454.03	4271.81	2880.25	1648.42	3879.81	2.35	4618.71	4297.62	4877.74	4585.61	2.78	11816	NM_009696.2	NM_009696.2
Atp1b1	Mus musculus ATPase, Na+/K+ transporting, beta 1 polypeptide (Atp1b1), mRNA.	1054.9	5787.1	3096.88	7346.93	7133.38	10297.2	3348.15	7854.08	2.35	8709.95	8118.34	10723.9	9107.31	2.72	11931	NM_009721.4	NM_009721.4
Tmem22	PREDICTED: Mus musculus transmembrane protein 22 (Tmem22), mRNA.	314.618	1515.22	897.642	2047	2009.22	2657.9	967.9	2277.55	2.35	1815.13	2086.51	2214.58	2037.06	2.1	245020	XM_147067.6	XM_147067.6
Zfp524	Mus musculus zinc finger protein 524 (Zfp524), mRNA.	146.687	155.109	143.752	440.157	452.063	203.424	148.22	348.76	2.35	429.374	497.521	456.719	456.898	3.08	66056	NM_025324.2	NM_025324.2
Prpf19	Mus musculus PRP19/PSO4 pre-mRNA processing factor 19 homolog (S. cerevisiae) (Prpf19), mRNA.	4709.83	5525.7	5682.21	3340.81	3528.07	3872.51	5288.55	3472.23	2.34667	3391.54	3731.5	3954.24	3711.2	2.83333	28000	NM_134129.2	NM_134129.2
Mfhas1	Mus musculus malignant fibrous histiocytoma amplified sequence 1 (Mfhas1), mRNA.	149.847	300.367	170.229	688.759	698.176	215.928	216.285	567.935	2.345	484.992	574.069	571.422	543.137	2.24	52065	NM_001081279.1	NM_001081279.1
LOC384597		177.684	218.481	179.693	447.296	491.75	345.711	192.35	449.65	2.34	596.603	552.942	513.774	552.629	2.87	NA	XM_357736.1	XM_357736.1
Nudt5	Mus musculus nudix (nucleoside diphosphate linked moiety X)-type motif 5 (Nudt5), mRNA.	401.151	930.443	727.315	1312.75	1424.84	1628.71	648.505	1387.9	2.34	1639.2	1662.8	1630.23	1644.41	2.765	53893	NM_016918.3	NM_016918.3
Per1	Mus musculus period homolog 1 (Drosophila) (Per1), mRNA.	156.3	271.68	211.485	598.608	629.831	244.012	213.105	516.89	2.34	477.815	555.99	548.46	529.648	2.395	18626	NM_011065.2	NM_011065.2
Pld3	Mus musculus phospholipase D family, member 3 (Pld3), mRNA.	294.437	965.326	807.203	1464.16	1361.32	375.35	700.24	1039	2.33667	937.828	1079.47	1178.67	1066.59	2.46	18807	NM_011116.1	NM_011116.1
BC004044	Mus musculus cDNA sequence BC004044 (BC004044), mRNA.	258.954	200.845	208.962	473.64	531.816	347.306	221.485	456.885	2.335	380.441	410.002	421.374	403.828	2.065	80752	NM_030565.5	NM_030565.5
Klc2	Mus musculus kinesin light chain 2 (Klc2), mRNA.	193.094	829.365	588.158	1435.36	1364.27	542.905	532.72	1129.48	2.335	1263.71	1835.01	1998.81	1703.52	3.51	16594	NM_008451.2	NM_008451.2
Rnps1		413.973	1258.53	1134.58	2464.18	2574.17	2414.05	944.317	2433.15	2.32667	2579.5	2432.87	2503.8	2502.64	2.35667	NA	NM_009070.1	NM_009070.1
0610010I05Rik		4079.56	2478.57	2416.18	6613.57	8192.51	6043.3	3047.32	7065.06	2.32	9471.67	8599.93	6125.17	8023.12	2.63	NA		AK018737
LOC100046320	PREDICTED: Mus musculus similar to Matrin 3 (LOC100046320), misc RNA.	137.593	269.23	227.797	499.711	528.486	457.358	205.76	477.86	2.32	480.079	508.113	397.242	471.402	2.29	NA	XR_032844.1	XR_032844.1
Hoxd9	Mus musculus homeo box D9 (Hoxd9), mRNA.	158.476	169.386	160.182	447.506	404.894	199.886	163.275	375.5	2.315	509.779	610.901	613.373	583.498	3.595	15438	NM_013555.2	NM_013555.2
Ddit4	Mus musculus DNA-damage-inducible transcript 4 (Ddit4), mRNA.	1050.06	1581.96	1463.58	3525.69	3785.17	2031.84	1366.31	3155.79	2.31	3896.9	3992.83	3646.7	3824.78	2.8	74747	NM_029083.1	NM_029083.1
Psmb6	Mus musculus proteasome (prosome, macropain) subunit, beta type 6 (Psmb6), mRNA.	1367.97	6833.96	5382.09	10333.7	10399.8	9030.96	4245.58	9797.92	2.31	9358.02	7969.81	8936.15	8871.02	2.09	19175	NM_008946.2	NM_008946.2
EG433229	PREDICTED: Mus musculus predicted gene, EG433229, transcript variant 7 (EG433229), mRNA.	456.779	1974.4	1127.66	3065.87	2760.41	2311.08	1158.99	2668.14	2.3	3049.48	2888.17	3015	2978.93	2.57	433229	XM_899874.3	XM_899874.3
LOC241385		135.301	138.272	138.434	338.632	364.002	139.945	137.13	314.93	2.3	289.863	308.347	275.778	291.797	2.13	NA	XM_140905.2	XM_140905.2
Mettl2		223.636	267.491	221.273	602.166	577.523	464.047	236.14	542.29	2.3	516.799	555.42	545.665	539.745	2.29	NA	NM_172567.1	NM_172567.1
Plxnb2	PREDICTED: Mus musculus plexin B2, transcript variant 13 (Plxnb2), mRNA.	332.054	1086.42	619.06	1811.91	1898.74	809.197	678.99	1562.96	2.3	1833.53	1670.82	1661.83	1714.41	2.52	140570	XM_912589.3	XM_912589.3
Rps6ka4	Mus musculus ribosomal protein S6 kinase, polypeptide 4 (Rps6ka4), mRNA.	188.146	439.436	263.7	758.946	811.394	551.227	293.17	675.17	2.3	826.059	774.451	778.979	792.176	2.7	56613	NM_019924.1	NM_019924.1
Sfrs9	Mus musculus splicing factor, arginine/serine rich 9 (Sfrs9), mRNA.	751.419	3307.56	1860.14	4578.15	4122.68	4784.16	1898.04	4357.96	2.3	4423.74	3871.3	4083.58	4118.67	2.17	108014	NM_025573.3	NM_025573.3
Klc1	Mus musculus kinesin light chain 1 (Klc1), transcript variant d, mRNA. XM_992298	8620.92	17625.2	18098.8	12465.5	11195.2	12287.7	15022.7	11952.6	2.29667	13344.4	14388.5	14679	14096.7	3.28	16593	NM_001025360.2	NM_001025360.2
Asah1	Mus musculus N-acylsphingosine amidohydrolase 1 (Asah1), mRNA.	763.58	2781.81	2510.69	2799.79	2945.29	3165.49	2104.74	2874.81	2.29333	2907.24	2702.14	2598.97	2745.05	2.31	11886	NM_019734.1	NM_019734.1
1700012H17Rik	Mus musculus RIKEN cDNA 1700012H17 gene (1700012H17Rik), mRNA.	280.75	386.462	355.678	976.275	927.224	593.766	343.64	784.3	2.29	864.306	983.804	970.606	935.315	2.74	242297	NM_173426.2	NM_173426.2
Fkbp10	Mus musculus FK506 binding protein 10 (Fkbp10), mRNA.	176.297	311.651	209.041	694.37	632.94	251.902	238.44	546.2	2.29	671.987	733.313	847.357	765.168	3.21	14230	NM_010221.1	NM_010221.1
Mafg	Mus musculus v-maf musculoaponeurotic fibrosarcoma oncogene family, protein G (avian) (Mafg), mRNA.	2216.87	658.47	879	3129.16	3450.62	2330.23	1250.75	2863.58	2.29	2338.34	2737.59	2726.98	2622.95	2.1	17134	NM_010756.3	NM_010756.3
Strap	Mus musculus serine/threonine kinase receptor associated protein (Strap), mRNA.	1060	4752.86	4037.18	6460.48	6150.52	7578.91	2959	6783.4	2.29	6793.06	6353.36	5963.12	6314.93	2.13	20901	NM_011499.2	NM_011499.2
Atp5l	Mus musculus ATP synthase, H+ transporting, mitochondrial F0 complex, subunit g (Atp5l), nuclear gene encoding mitochondrial protein, mRNA.	714.238	10454.8	8080.99	12996.6	12782.8	14187.4	6338.69	13207.5	2.28	13737.1	14824.9	12984.4	13774.1	2.45	27425	NM_013795.4	NM_013795.4
LOC268700		1402.39	7238.26	4765.01	10259.2	10041.3	10573.1	4715.82	10756.8	2.28	10788.3	11526.5	10262.2	10912.6	2.31	NA	XM_193742.2	XM_193742.2
Ppie	Mus musculus peptidylprolyl isomerase E (cyclophilin E) (Ppie), mRNA.	168.361	424.934	404.022	609.487	585.995	386.763	352.37	534.865	2.28	513.402	520.841	551.106	526.674	2.18	56031	NM_019489.2	NM_019489.2
Wdr46	Mus musculus WD repeat domain 46 (Wdr46), mRNA.	186.757	260.562	191.085	478.864	489.09	521.925	215.2	489.785	2.275	413.961	417.594	508.944	442.875	2.055	57315	NM_020603.2	NM_020603.2
Add1	Mus musculus adducin 1 (alpha) (Add1), transcript variant 1, mRNA.	2172.97	2299.1	2244.69	2180.47	2058.48	1640.45	2353.34	1997.76	2.272	2165.36	2112.22	2370.57	2211.38	2.594	11518	NM_001024458.2	NM_001024458.2
Agpat1	Mus musculus 1-acylglycerol-3-phosphate O-acyltransferase 1 (lysophosphatidic acid acyltransferase, alpha) (Agpat1), mRNA.	154.958	156.172	154.796	458.337	444.468	181.645	155.28	353.26	2.27	507.058	488.633	440.484	477.368	3.07	55979	NM_018862.2	NM_018862.2
Cdc34	Mus musculus cell division cycle 34 homolog (S. cerevisiae) (Cdc34), mRNA. XM_922814 XM_922817	179.471	183.523	177.129	477.628	451.688	218.941	180.21	408.84	2.27	473.961	501.645	500.099	490.919	2.72	216150	NM_177613.2	NM_177613.2
Rap2ip	Mus musculus Rap2 interacting protein (Rap2ip), mRNA.	318.989	891.031	604.208	1673.15	1681.58	809.349	617.28	1401.51	2.27	1464.54	1912.96	2108.9	1807.62	2.93	51799	NM_016759.1	NM_016759.1
LOC433464	PREDICTED: Mus musculus similar to RAB5B, member RAS oncogene family (LOC433464), mRNA.	199.377	162.663	180.492	523.082	522.441	214.439	180.635	405.735	2.265	525.546	579.77	559.126	556.084	3.115	433464	XM_485050.5	XM_485050.5
Rps9	Mus musculus ribosomal protein S9 (Rps9), mRNA.	1502.1	16026.2	10758.7	18280.4	17243.5	22080	9741.49	18958	2.265	18484.6	18518.8	18559.3	18521.6	2.16	76846	NM_029767.2	NM_029767.2
Centg3		227.651	288.075	208.182	593.783	677.531	359.342	241.92	540.28	2.26	553.668	615.255	716.213	628.457	2.62	NA	NM_139153.1	NM_139153.1
Nbr1		142.115	136.86	134.275	357.565	409.489	217.452	138.365	314.685	2.26	306.284	340.06	329.325	324.996	2.335	NA	NM_008676.1	NM_008676.1
Nhp2l1	Mus musculus NHP2 non-histone chromosome protein 2-like 1 (S. cerevisiae) (Nhp2l1), mRNA.	147.315	303.07	282.287	576.47	560.514	482.362	234.6	531.16	2.26	510.719	548.789	524.246	528.128	2.25	20826	NM_011482.3	NM_011482.3
Rcan2	Mus musculus regulator of calcineurin 2 (Rcan2), transcript variant 1, mRNA.	505.637	938.96	962.82	1131.58	1084.88	923.463	803.876	1048.91	2.26	1442.11	1430.87	1338.65	1405.48	3.08667	53901	NM_207649.1	NM_207649.1
Rgmb	Mus musculus RGM domain family, member B (Rgmb), mRNA.	147.408	124.568	139.558	314.219	383.512	240.693	139.134	322.325	2.26	348.185	399.274	361.899	368.99	2.59	68799	NM_178615.3	NM_178615.3
Mrpl3		580.64	862.666	813.319	840.43	894.111	794.825	751.862	836.974	2.25333	842.569	923.533	898.761	891.054	2.83333	NA		AK054185
Acaa2		325.767	340.515	357.052	550.249	574.869	399.75	341.063	495.844	2.2525	581.116	490.972	453.793	509.985	2.42	NA		NM_177470
C130034I18Rik	Mus musculus RIKEN cDNA C130034I18 gene (C130034I18Rik), mRNA.	126.792	523.581	403.184	747.212	816.591	949.891	367.72	827.83	2.25	1409.33	1710.43	1620.78	1587.27	4.32	320701	NM_177233.5	NM_177233.5
D130063H01Rik		309.714	1401.47	807.635	1845.24	1792.59	1150.7	740.31	1667.13	2.25	1506.12	1520.73	1723.89	1596.8	2.16	NA		AK051669
Etv4	Mus musculus ets variant gene 4 (E1A enhancer binding protein, E1AF) (Etv4), mRNA.	128.734	116.762	125.982	340.052	365.675	134.895	123.32	277.88	2.25	287.192	318.661	320.367	311.254	2.52	18612	NM_008815.2	NM_008815.2
Nptx1	Mus musculus neuronal pentraxin 1 (Nptx1), mRNA.	119.334	127.018	134.427	297.885	319.437	270.001	127.07	285.93	2.25	452.758	428.013	427.092	436.389	3.43	18164	NM_008730.2	NM_008730.2
Ociad1	Mus musculus OCIA domain containing 1 (Ociad1), mRNA.	1050.14	2859.64	2555.52	5767.56	5586.2	3166.42	2168.35	4804.15	2.25	5119.12	6025.21	5334.02	5478.31	2.56	68095	NM_023429.3	NM_023429.3
Sec23ip	Mus musculus Sec23 interacting protein (Sec23ip), mRNA.	214.288	161.03	181.922	403.987	376.729	452.823	184.95	416.89	2.25	395.57	363.952	350.944	372.169	2.01	207352	NM_001029982.1	NM_001029982.1
Ssna1	Mus musculus Sjogren's syndrome nuclear autoantigen 1 (Ssna1), mRNA.	401.369	2161.45	1540.88	3020.21	3064.98	2584.47	1273.05	2858.89	2.25	3224.95	3248.2	3378.48	3279	2.58	68475	NM_023464.2	NM_023464.2
Tmed2	Mus musculus transmembrane emp24 domain trafficking protein 2 (Tmed2), mRNA.	149.701	150.85	142.041	380.688	433.518	191.221	147.26	331.49	2.25	467.114	366.684	290.571	377.422	2.56	56334	NM_019770.2	NM_019770.2
Cotl1		2101.74	2206.04	2425.61	2113.97	2096.89	1331.18	2269.4	1817.16	2.245	2647.37	2547.09	2742.12	2637.35	3.855	NA	XM_150115.1	XM_150115.1
Rab1b	Mus musculus RAB1B, member RAS oncogene family (Rab1b), mRNA.	183.325	212.267	165.571	613.071	589.032	179.665	186.484	453.756	2.24333	575.006	601.743	524.025	574.718	2.82667	76308	NM_029576.1	NM_029576.1
1110054H05Rik		162.192	139.36	127.76	334.913	312.908	308.633	143.25	320.17	2.24	289.46	333.784	318.219	313.639	2.19	NA		XM_126489
Coq9	Mus musculus coenzyme Q9 homolog (yeast) (Coq9), mRNA.	209.127	405.479	198.534	532.903	653.603	580.483	261.19	586.25	2.24	668.337	659.768	635.78	656.283	2.51	67914	NM_026452.2	NM_026452.2
Msto1	Mus musculus misato homolog 1 (Drosophila) (Msto1), mRNA.	165.236	134.647	131.445	359.383	392.681	210.321	144.24	323.7	2.24	405.801	383.195	372.726	386.569	2.68	229524	NM_144898.1	NM_144898.1
Zdhhc18	Mus musculus zinc finger, DHHC domain containing 18 (Zdhhc18), mRNA.	134.099	145.956	133.138	411.028	360.445	129.515	137.15	307.35	2.24	318.619	406.277	406.332	379.851	2.77	503610	NM_001017968.2	NM_001017968.2
Znhit3	Mus musculus zinc finger, HIT type 3 (Znhit3), mRNA.	197.294	455.78	377.167	708.201	760.863	773.285	370.145	736.485	2.24	718.712	783.561	732.177	748.358	2.245	448850	NM_001005223.2	NM_001005223.2
Zc3h14	Mus musculus zinc finger CCCH type containing 14 (Zc3h14), transcript variant 1, mRNA.	960.347	1144.97	1107.19	1094.34	1118.71	1512.05	1068.22	1180.32	2.2375	1160.22	1008.7	1083.25	1086.9	2.01	75553	NM_029334.1	NM_029334.1
Ctsf	Mus musculus cathepsin F (Ctsf), mRNA.	129.086	200.127	146.308	373.849	405.893	320.636	155.1	345.53	2.23	385.618	406.933	491.331	431.745	2.78	56464	NM_019861.1	NM_019861.1
Hist1h2ah	Mus musculus histone cluster 1, H2ah (Hist1h2ah), mRNA.	165.269	601.168	228.774	1039.77	787.461	146.698	293.295	665.555	2.23	2655.91	2068.67	1777.87	2219.08	7.505	319168	NM_175659.1	NM_175659.1
Tfg	Mus musculus Trk-fused gene (Tfg), mRNA.	660.799	1974.67	1248.6	2759.93	2531.57	3729.76	1248.05	2781.8	2.23	2951.89	2811.34	3240.39	3032.15	2.43	21787	NM_019678.2	NM_019678.2
Tmem9b	Mus musculus TMEM9 domain family, member B (Tmem9b), mRNA.	654.462	1915.48	1543.98	1863.85	1843.62	2049.54	1362.59	1867.05	2.23	2163.04	2178.27	2160.18	2165.94	2.35333	56786	NM_020050.1	NM_020050.1
Gipc1	Mus musculus GIPC PDZ domain containing family, member 1 (Gipc1), mRNA.	252.746	259.345	188.301	548.059	512.351	368.795	233.14	477.353	2.2275	464.329	452.174	542.454	494.57	2.3775	67903	NM_018771.3	NM_018771.3
Comt	Mus musculus catechol-O-methyltransferase (Comt), mRNA.	3054.22	2316.29	2325.21	2264.62	2240.73	1397.5	2544.98	1972.93	2.22667	2556.18	2355.98	2547.56	2484.8	2.94333	12846	NM_007744.2	NM_007744.2
Ipo4	Mus musculus importin 4 (Ipo4), mRNA.	321.676	1317.04	746.551	1650.36	1743.13	1413.4	726.26	1614.68	2.22	1349.98	1398.78	1690.01	1477.18	2.03	75751	NM_024267.6	NM_024267.6
Nek9	Mus musculus NIMA (never in mitosis gene a)-related expressed kinase 9 (Nek9), mRNA.	986.889	2885.05	2969.69	2295.77	2198.55	2881.29	2306.09	2534.88	2.22	2132.21	2030.71	2217.17	2134.14	2.075	217718	NM_145138.1	NM_145138.1
Rad1	Mus musculus RAD1 homolog (S. pombe) (Rad1), mRNA.	176.002	282.073	160.566	474.988	451.429	548.594	210.56	467.03	2.22	403.447	442.753	460.076	434.463	2.06	19355	NM_011232.2	NM_011232.2
Stard7	Mus musculus START domain containing 7 (Stard7), mRNA.	190.522	762.29	549.315	806.908	806.791	1242.64	521.687	922.284	2.21667	1056.87	877.474	1003.77	979.691	2.42333	99138	NM_139308.1	NM_139308.1
Thra		136.289	132.374	137.954	390.824	415.51	155.065	135.78	304.07	2.215	400.715	426.119	504.937	437.504	3.185	NA	NM_178060.2	NM_178060.2
Necap1	Mus musculus NECAP endocytosis associated 1 (Necap1), mRNA.	1910.22	2156.6	1934.94	2110.93	2145.05	2515.62	1978.44	2251.51	2.21333	2262.39	2367.3	2475.23	2377.32	2.25667	67602	NM_026267.2	NM_026267.2
Abhd10	Mus musculus abhydrolase domain containing 10 (Abhd10), mRNA.	166.52	130.431	153.569	294.569	317.41	413.862	150.52	333.14	2.21	310.292	344.688	295.457	312.85	2.08	213012	NM_172511.2	NM_172511.2
Commd10	Mus musculus COMM domain containing 10 (Commd10), mRNA.	222.821	799.608	505.169	1048.29	1100.69	1335.26	506.99	1122.1	2.21	1098.95	1116.05	1137.03	1117.84	2.2	69456	NM_178377.4	NM_178377.4
DXImx39e		181.773	180.463	166.691	476.448	500.238	210.682	176.23	389.56	2.21	568.765	574.721	557.11	567.604	3.22	NA	XM_125370.1	XM_125370.1
Gprk6		177.441	143.656	177.354	434.106	441.441	158.227	166.575	353.3	2.21	388.774	454.168	432.99	429.011	2.655	NA		NM_011938
Rnd3	Mus musculus Rho family GTPase 3 (Rnd3), mRNA.	731.472	331.96	362.356	1146.38	1305.05	578.504	466.12	1030.18	2.21	1510.5	1086.59	964.354	1195.84	2.57	74194	NM_028810.2	NM_028810.2
Ppp4r1	Mus musculus protein phosphatase 4, regulatory subunit 1 (Ppp4r1), mRNA.	1416.43	1649.08	1704.84	1699.98	1585.29	1804.48	1597.74	1705.83	2.20667	1553.39	1510.8	1463.68	1507.31	2.22667	70351	NM_146081.1	NM_146081.1
1500003O03Rik		166.054	154.537	150.005	358.198	548.296	198.674	156.66	344.3	2.2	352.801	372.389	321.78	351.268	2.24	NA	NM_019769.2	NM_019769.2
Rogdi	Mus musculus rogdi homolog (Drosophila) (Rogdi), mRNA.	202.659	308.274	225.755	671.136	643.129	259.257	248.86	547.66	2.2	982.192	1069.06	1054.38	1037.19	4.17	66049	NM_133185.2	NM_133185.2
Tuba3b	Mus musculus tubulin, alpha 3B (Tuba3b), mRNA.	141.415	156.831	122.324	307.28	290.068	264.372	141.69	311.36	2.2	462.382	403.324	498.771	448.004	3.16	22147	NM_009449.3	NM_009449.3
Acad9	Mus musculus acyl-Coenzyme A dehydrogenase family, member 9 (Acad9), mRNA.	141.261	219.253	162.674	349.953	391.546	405.966	171.365	375.14	2.19	358.7	365.984	376.117	367.457	2.15	229211	NM_172678.3	NM_172678.3
Arfgap2	Mus musculus ADP-ribosylation factor GTPase activating protein 2 (Arfgap2), mRNA.	172.055	302.855	250.48	614.688	573.863	439.077	252.325	537.997	2.185	501.728	526.077	574.545	534.228	2.2025	77038	NM_023854.1	NM_023854.1
Slc25a36	Mus musculus solute carrier family 25, member 36 (Slc25a36), mRNA.	275.911	157.988	157.314	414.076	413.792	348.717	202.859	393.703	2.185	390.699	372.719	326.502	359.94	2.015	192287	NM_138756.4	NM_138756.4
Timm44	Mus musculus translocase of inner mitochondrial membrane 44 (Timm44), mRNA.	209.268	328.559	239.756	590.696	595.31	456.275	254.523	552.78	2.18333	506.219	502.94	583.362	530.203	2.10333	21856	NM_011592.1	NM_011592.1
Cnot3	Mus musculus CCR4-NOT transcription complex, subunit 3 (Cnot3), mRNA.	134.099	129.134	131.072	348.618	334.05	129.6	131.479	278.265	2.1825	304.909	333.526	322.779	321.331	2.5375	232791	NM_146176.2	NM_146176.2
1300006C19Rik		145.162	146.194	127.284	332.426	350.674	209.745	139.37	304.01	2.18	316.795	302.229	309.699	309.579	2.22	NA		AK018758
Ccdc91	Mus musculus coiled-coil domain containing 91 (Ccdc91), mRNA.	178.738	402.727	250.167	652.67	645.355	527.508	275.81	601.4	2.18	742.132	895.329	799.115	809.434	2.93	67015	NM_025911.2	NM_025911.2
Commd9	Mus musculus COMM domain containing 9 (Commd9), mRNA.	169.168	580.853	356.383	930.32	896.002	749.515	385.69	841.19	2.18	788.04	911.669	962.675	896.614	2.32	76501	NM_029635.3	NM_029635.3
Epha2	Mus musculus Eph receptor A2 (Epha2), mRNA.	147.725	126.094	157.871	345.605	350.538	283.093	143.1	312.28	2.18	399.17	366.416	332.159	370.277	2.59	13836	NM_010139.2	NM_010139.2
Hdac7	Mus musculus histone deacetylase 7 (Hdac7), mRNA. XM_001003311 XM_001003316 XM_001004168 XM_001004172 XM_001004178 XM_001004180 XM_001004182 XM_001004187 XM_001004194 XM_001004198	139.562	232.065	222.939	487.698	519.518	332.373	198.25	432.86	2.18	406.856	375.807	456.297	412.713	2.08	56233	NM_019572.2	NM_019572.2
Lyrm1	Mus musculus LYR motif containing 1 (Lyrm1), mRNA.	169.718	308.758	218.465	528.44	508.192	482.976	238.92	521.16	2.18	479.592	523.025	512.84	505.988	2.12	73919	NM_029610.1	NM_029610.1
Nckipsd	Mus musculus NCK interacting protein with SH3 domain (Nckipsd), mRNA.	159.611	151.365	128.731	476.82	454.481	165.829	147.23	320.33	2.18	465.406	611.645	639.315	564.919	3.84	80987	NM_030729.4	NM_030729.4
Bmp1	Mus musculus bone morphogenetic protein 1 (Bmp1), mRNA.	2690.34	1525	1668.93	1336.66	1309.05	994.913	1943.33	1180.91	2.175	1496.59	1186.86	1372.68	1355.21	2.605	12153	NM_009755.2	NM_009755.2
Ssbp2		134.771	124.472	123.779	310.394	299.438	202.976	128.4	275.605	2.1725	376.289	435.93	421.774	411.486	3.2325	NA		AK051840
Atxn7l3	Mus musculus ataxin 7-like 3 (Atxn7l3), transcript variant 2, mRNA.	136.146	136.559	127.799	365.418	364.718	135.737	133.907	301.213	2.17	366.411	426.545	412.232	403.788	2.88	217218	NM_001098837.1	NM_001098837.1
Tmem45b	Mus musculus transmembrane protein 45b (Tmem45b), mRNA.	1994.12	2652.53	2001.16	4752.02	4832.31	4838.03	2198.74	4770.8	2.17	4984.04	5978.52	5909.92	5647.31	2.57	235135	NM_144936.1	NM_144936.1
Tsc22d4	Mus musculus TSC22 domain family 4 (Tsc22d4), mRNA.	131.906	141.47	142.21	418.079	413.28	159.765	137.84	299.04	2.17	429.477	466.313	482.703	456.61	3.31	78829	NM_023910.5	NM_023910.5
Hist1h4f	Mus musculus histone cluster 1, H4f (Hist1h4f), mRNA.	134.976	149.826	146.699	346.613	348.446	239.092	144.773	318.393	2.16667	313.007	301.104	280.346	298.222	2.03	319157	NM_175655.1	NM_175655.1
Cd151		3068.38	8998.12	6440.96	11263.8	10487.5	9137.13	6080.22	10240.4	2.16333	11098.3	11674	12060	11586.3	2.49333	NA		NM_009842
D130027A21Rik		136.573	361.128	189.321	458.618	532.524	486.729	231.42	500.1	2.16	443.244	499.607	511.628	485.551	2.1	NA		AK051268
Gbas	Mus musculus glioblastoma amplified sequence (Gbas), mRNA.	148.049	155.462	146.525	407.352	391.187	149.539	150.72	324.99	2.16	396.68	395.602	380.57	391.044	2.59	14467	NM_008095.3	NM_008095.3
Lman2	Mus musculus lectin, mannose-binding 2 (Lman2), mRNA.	235.145	1141.61	602.598	1467.89	1544.71	1322.45	661.6	1428.54	2.16	1509.44	1456.78	1759.31	1557.83	2.35	66890	NM_025828.3	NM_025828.3
LOC100036521	PREDICTED: Mus musculus hypothetical gene LOC100036521 (LOC100036521), mRNA.	165.71	295.347	189.243	425.433	444.603	584.429	223.65	482.24	2.16	503.241	481.418	423.189	471.983	2.11	100036521	XM_001474303.1	XM_001474303.1
Nrbp1	Mus musculus nuclear receptor binding protein 1 (Nrbp1), mRNA.	167.602	422.934	251.697	743.517	608.19	378.455	272.63	588.94	2.16	515.45	557.892	601.444	562.406	2.06	192292	NM_147201.2	NM_147201.2
Impdh1	Mus musculus inosine 5'-phosphate dehydrogenase 1 (Impdh1), mRNA.	172.625	217.384	192.556	730.527	654.707	191.67	192.41	517.45	2.15667	617.077	906.873	991.73	836.709	3.27	23917	NM_011829.2	NM_011829.2
Tmco3	Mus musculus transmembrane and coiled-coil domains 3 (Tmco3), mRNA.	126.901	114.789	120.018	341.942	344.448	188.217	120.837	270.433	2.15667	301.641	336.381	323.427	320.051	2.53667	234076	NM_172282.2	NM_172282.2
Ap2b1	Mus musculus adaptor-related protein complex 2, beta 1 subunit (Ap2b1), transcript variant 1, mRNA.	305.14	265.268	267.908	717.891	799.68	499.085	276.972	668.382	2.156	749.237	763.662	782.622	764.75	2.112	71770	NM_001035854.2	NM_001035854.2
Klhl9	Mus musculus kelch-like 9 (Drosophila) (Klhl9), mRNA.	163.18	237.071	188.061	419.877	451.302	369.709	194.79	403.145	2.155	425.727	423.709	370.155	405.885	2.225	242521	NM_172871.2	NM_172871.2
Nat5	Mus musculus N-acetyltransferase 5 (ARD1 homolog, S. cerevisiae) (Nat5), mRNA.	493.07	1012.46	772.788	1602.19	1803.65	1839.24	707.897	1766.59	2.15333	1708.61	1637.99	1542.45	1633.98	2.01	67877	NM_026425.1	NM_026425.1
Hbs1l	Mus musculus Hbs1-like (S. cerevisiae) (Hbs1l), transcript variant 1, mRNA.	766.248	1363.65	1449.64	1103.99	1050.09	1335.93	1175.16	1177.6	2.1525	1170.91	1074.08	1128.84	1123.71	2.1975	56422	NM_019702.2	NM_019702.2
8030467N07Rik		184.952	224.652	200.507	444.752	430.591	453.405	202.48	435.65	2.15	417.698	502.958	482.037	467.659	2.31	NA		AK078769
Bet1	Mus musculus blocked early in transport 1 homolog (S. cerevisiae) (Bet1), mRNA.	181.013	218.835	180.051	395.455	390.509	457.596	191.96	413.59	2.15	432.449	417.329	365.55	405.617	2.11	12068	NM_009748.2	NM_009748.2
Bst2	Mus musculus bone marrow stromal cell antigen 2 (Bst2), mRNA.	1372.32	696.942	698.13	2267.72	1813.58	1613.77	949.81	2037.92	2.15	311.659	341.933	208.106	289.767	0.31	69550	NM_198095.2	NM_198095.2
LOC382092		2650.85	21484.2	13535.6	26974.7	26863.8	23300.9	11610.4	25004.7	2.15	32240.2	31664.8	35147.2	33076	2.85	NA	XM_356174.1	XM_356174.1
Tsr2	Mus musculus TSR2, 20S rRNA accumulation, homolog (S. cerevisiae) (Tsr2), mRNA.	145.995	180.632	158.362	329.74	320.601	390.635	161.62	350.907	2.15	340.006	362.972	350.568	351.251	2.16	69499	NM_175146.3	NM_175146.3
H2afj	Mus musculus H2A histone family, member J (H2afj), mRNA.	266.793	364.384	325.63	553.118	592.83	517.378	316.49	561.24	2.14667	533.357	560.76	552.716	549.328	2.14	232440	NM_177688.2	NM_177688.2
Coasy	Mus musculus Coenzyme A synthase (Coasy), mRNA.	295.569	1046.14	573.391	1733.05	1510.9	1567.55	715.28	1527.54	2.14	1466.25	1572.29	1686.19	1570.39	2.2	71743	NM_027896.4	NM_027896.4
Supt5h	Mus musculus suppressor of Ty 5 homolog (S. cerevisiae) (Supt5h), mRNA.	928.688	2827.05	2626.25	3168.6	3476.79	2441.43	2094.14	3061.4	2.135	2534.77	3358.76	3076.95	2995.37	2.14	20924	NM_013676.1	NM_013676.1
2310003C23Rik	Mus musculus RIKEN cDNA 2310003C23 gene (2310003C23Rik), mRNA.	349.063	646.951	692.386	702.329	728.329	880.802	560.9	761.725	2.13	721.436	698.738	728.837	711.895	2.32	76425	NM_029607.1	NM_029607.1
LOC381285		124.686	122.535	135.159	308.623	348.428	161.841	128.06	271.38	2.12	258.282	272.404	237.849	257.962	2.01	NA	XM_355225.1	XM_355225.1
LOC384206		1871.86	12824.9	6456.63	15116.9	14273.2	15233.9	6823.05	14453.2	2.12	13494.7	13521.6	14098.2	13752.4	2.02	NA	XM_357488.1	XM_357488.1
mtDNA_ATP8		6847.63	13882.9	6926.48	16441.2	20422.8	22250.8	9356.3	19796.5	2.12	25835.3	23996.1	19804.1	23201.1	2.48	NA
2210021J22Rik	Mus musculus RIKEN cDNA 2210021J22 gene (2210021J22Rik), mRNA.	236.285	234.178	219.303	425.704	418.795	368.619	229.71	422.17	2.11	430.47	485.953	468.782	464.55	2.39	72355	NM_197998.1	NM_197998.1
LOC227393		132.995	428.281	172.298	530.827	560.022	457.889	233.96	492.5	2.11	572.55	632.72	654.482	622.281	2.66	NA	XM_129965.3	XM_129965.3
Ptcd2	Mus musculus pentatricopeptide repeat domain 2 (Ptcd2), mRNA.	136.467	132.128	131.69	355.031	375.732	170.694	133.664	289.202	2.11	332.083	340.022	333.066	336.023	2.445	68927	NM_026873.2	NM_026873.2
Ankra2		141.302	152.292	144.322	278.033	277.792	336.803	145.483	299.328	2.1075	293.358	289.021	285.016	289.116	2.055	NA		AK003438
Esrra		953.457	675.189	790.467	1057.72	1070.88	748.269	801.629	961.806	2.105	926.768	1029.57	942.858	962.192	2.525	NA	NM_007953.1	NM_007953.1
Myl6	Mus musculus myosin, light polypeptide 6, alkali, smooth muscle and non-muscle (Myl6), mRNA.	2611.66	17644.8	11151.7	21360.2	20514	22175.5	10842.1	21048	2.105	23528.7	24688.2	23627.1	23940.1	2.38	17904	NM_010860.2	NM_010860.2
B3galnt1	Mus musculus UDP-GalNAc:betaGlcNAc beta 1,3-galactosaminyltransferase, polypeptide 1 (B3galnt1), mRNA.	191.014	268.536	183.611	486.658	484.754	664.017	214.789	544.016	2.1	556.558	532.834	556.803	548.612	2.1	26879	NM_020026.2	NM_020026.2
Ppa2	Mus musculus pyrophosphatase (inorganic) 2 (Ppa2), nuclear gene encoding mitochondrial protein, mRNA.	257.433	568.44	488.644	697.524	660.695	725.834	461.209	694.975	2.1	760.627	804.094	781.122	781.762	2.2675	74776	NM_146141.1	NM_146141.1
Siat7b		1790.06	827.96	964.997	2810.51	2699.6	795.213	1189.51	2499.21	2.1	4256.95	3725.46	3202.28	3755.09	3.16	NA	NM_009180.2	NM_009180.2
Hdhd2	Mus musculus haloacid dehalogenase-like hydrolase domain containing 2 (Hdhd2), transcript variant 3, mRNA.	153.654	160.997	150.533	317.653	330.841	319.813	155.553	317.86	2.09667	334.597	322.331	349.412	335.392	2.21667	76987	NM_001039202.1	NM_001039202.1
1110007L15Rik	Mus musculus RIKEN cDNA 1110007L15 gene (1110007L15Rik), mRNA.	2690.3	1928.64	1987.78	2014.54	1919.51	1517.26	2211.15	1758.69	2.095	1814.75	2048.68	2016.68	1958.95	3.0575	67604	NM_026269.1	NM_026269.1
Zxdc	Mus musculus ZXD family zinc finger C (Zxdc), transcript variant 1, mRNA.	178.663	248.223	209.686	445.58	397.264	379.607	209.983	399.04	2.09333	369.84	372.521	401.278	381.097	2.02	80292	NM_030260.2	NM_030260.2
Cmpk	Mus musculus cytidylate kinase (Cmpk), mRNA.	729.873	2529.1	2237.52	3201.2	3694.11	4548.62	1812.66	3789.33	2.09	3441.99	3751.37	3948.46	3724.86	2.05	66588	NM_025647.2	NM_025647.2
D8Ertd738e	Mus musculus DNA segment, Chr 8, ERATO Doi 738, expressed (D8Ertd738e), mRNA.	486.015	3546.31	2185.27	4447.79	4878.39	4497.81	2194.42	4580.91	2.09	4319.51	4346.11	4621.15	4426.03	2.02	101966	NM_001007571.1	NM_001007571.1
Dcps	Mus musculus decapping enzyme, scavenger (Dcps), mRNA.	158.112	366.654	224.27	618.812	649.961	373.528	256.49	537.885	2.09	702.777	656.505	708.861	693.322	2.695	69305	NM_027030.1	NM_027030.1
Ergic2	Mus musculus ERGIC and golgi 2 (Ergic2), transcript variant 1, mRNA.	391.738	397.544	374.348	527.224	563.058	646.33	388.835	579.615	2.09	620.349	572.017	524.078	571.624	2.08	67456	NM_026168.3	NM_026168.3
Men1	Mus musculus multiple endocrine neoplasia 1 (Men1), mRNA.	194.726	680.039	522.065	763.604	809.742	616.192	452.143	742.103	2.09	754.76	902.51	801.341	821.652	2.39	17283	NM_008583.1	NM_008583.1
Tmem158	Mus musculus transmembrane protein 158 (Tmem158), mRNA.	117.609	119.797	161.054	325.621	320.76	121.248	134.91	282.3	2.09	380.322	428.683	377.234	397.037	2.94	72309	NM_001002267.2	NM_001002267.2
Tnfrsf1a	Mus musculus tumor necrosis factor receptor superfamily, member 1a (Tnfrsf1a), mRNA.	135.299	144.853	139.095	386.156	392.255	147.847	140.2	293.38	2.09	282.36	297.641	275.86	286.538	2.04	21937	NM_011609.2	NM_011609.2
Pcbp2	Mus musculus poly(rC) binding protein 2 (Pcbp2), mRNA.	1587.89	6335.23	4918.34	6111.49	6223.7	7822.99	4187.29	6571.97	2.08667	6511.71	6110.69	6249.38	6293.88	2.06667	18521	NM_011042.1	NM_011042.1
Zfp367	Mus musculus zinc finger protein 367 (Zfp367), mRNA.	128.731	204.271	188.014	328.394	328.178	461.763	173.925	361.78	2.085	506.962	411.903	393.257	438.684	2.525	238673	NM_175494.4	NM_175494.4
A530017D24Rik		121.277	116.061	113.748	221.409	235.017	292.053	116.89	242.83	2.08	260.754	253.195	248.783	254.424	2.18	NA
A730008L03Rik	Mus musculus RIKEN cDNA A730008L03 gene (A730008L03Rik), mRNA.	266.657	511.984	288.385	722.947	778.125	650.06	339.72	704.95	2.08	747.035	636.115	728.019	701.347	2.06	58202	NM_021393.1	NM_021393.1
LOC215879		127.103	133.277	125.086	329.706	356.919	138.633	128.33	266.46	2.08	302.107	307.203	240.773	282.637	2.2	NA	XM_121997.2	XM_121997.2
LOC380927		478.928	820.009	581.32	1463.38	1389.02	1303.97	632.57	1317.73	2.08	1404.83	1449.37	1672.35	1515.51	2.4	NA	XM_354834.1	XM_354834.1
Sympk	PREDICTED: Mus musculus symplekin (Sympk), mRNA.	253.502	864.935	687.149	1537.48	1536.95	425.614	571.51	1190.84	2.08	1207.08	1369.03	1457.82	1336.14	2.34	68188	XM_485873.4	XM_485873.4
2600009E05Rik	Mus musculus RIKEN cDNA 2600009E05 gene (2600009E05Rik), mRNA. XM_925578 XM_925581 XM_925583 XM_994018 XM_994040 XM_994059 XM_994077	4361.96	3916.04	4135.89	3854.08	3856.24	3537.39	4141.27	3667.89	2.07667	3034.38	3217.39	3376.18	3212.08	2.02333	77006	NM_029832.2	NM_029832.2
Slc7a7	Mus musculus solute carrier family 7 (cationic amino acid transporter, y+ system), member 7 (Slc7a7), mRNA.	244.804	195.804	202.056	553.588	551.205	308.927	215.58	452.18	2.07333	946.617	1074.98	1005.77	1008.91	4.61333	20540	NM_011405.3	NM_011405.3
Mpv17	Mus musculus Mpv17 transgene, kidney disease mutant (Mpv17), mRNA.	294.209	789.842	482.152	1064.38	1049.83	724.325	532.424	937.978	2.07	1093.77	1209.52	1135.71	1143.69	2.408	17527	NM_008622.3	NM_008622.3
Pkd1	Mus musculus polycystic kidney disease 1 homolog (Pkd1), mRNA.	146.944	167.236	169.079	364.836	376.069	253.831	159.87	331.59	2.07	328.539	342.531	375.79	347.322	2.17	18763	NM_013630.2	NM_013630.2
Samd9l	PREDICTED: Mus musculus sterile alpha motif domain containing 9-like, transcript variant 1 (Samd9l), mRNA.	3749.19	1832.67	2172.12	4934.54	4984.74	6385.84	2676.51	5542.04	2.07	1121.2	1052.83	1038.12	1067.27	0.4	209086	XM_620286.3	XM_620286.3
scl0003723.1_3		128.64	132.88	136.162	300.668	296.231	239.678	133.01	275.56	2.07	279.021	291.899	298.879	290.609	2.18	NA	AK046853.1	AK046853.1
Slc35e4	Mus musculus solute carrier family 35, member E4 (Slc35e4), mRNA.	120.153	120.405	127.41	334.459	346.364	122.304	122.25	253.26	2.07	279.08	295.443	323.775	301.296	2.46	103710	NM_153142.3	NM_153142.3
Tm2d3	Mus musculus TM2 domain containing 3 (Tm2d3), transcript variant 2, mRNA.	166.379	160.55	130.264	389.431	404.697	228.761	150.804	330.881	2.07	307.399	345.459	380.184	347.75	2.19	68634	NM_178056.2	NM_178056.2
Zfp50		167.373	184.626	181.289	342.356	331.375	443.519	179.24	370.48	2.07	362.139	361.069	397.002	374.293	2.09	NA	XM_127016.2	XM_127016.2
Dnm1l	Mus musculus dynamin 1-like (Dnm1l), transcript variant 2, mRNA.	1167.74	1094.91	907.48	1694.7	1789.65	2338.83	1054.24	1929.84	2.065	1957.07	2059.38	1829.24	1944.14	2.11	74006	NM_001025947.1	NM_001025947.1
6720490M18Rik		131.031	145.378	155.87	271.637	312.679	284.915	143.43	296.09	2.06	363.969	442.848	425.27	410.231	2.86	NA		AK033005
LOC329575	Mus musculus hypothetical LOC329575 (LOC329575), mRNA.	257.145	252.635	221.758	536.968	555.758	646.215	241.595	578.975	2.06	585.746	650.279	526.76	588.935	2.09	329575	NM_001024849.1	NM_001024849.1
Mtmr2	Mus musculus myotubularin related protein 2 (Mtmr2), mRNA.	154.41	122.476	139.55	273.624	346.16	251.338	138.68	294.053	2.06	305.363	327.565	287.114	306.772	2.14	77116	NM_023858.2	NM_023858.2
Psenen	Mus musculus presenilin enhancer 2 homolog (C. elegans) (Psenen), mRNA.	639.528	6123.39	4213.01	8519.34	8036.71	6723.86	3872.79	7985.83	2.06	7594.62	8405.17	7388.61	7836.49	2.02	66340	NM_025498.2	NM_025498.2
1110019N10Rik	Mus musculus RIKEN cDNA 1110019N10 gene (1110019N10Rik), mRNA.	216.689	1395.14	813.541	1595.81	1467.47	1364.38	769.185	1420.09	2.05	1464.57	1480.83	1562.02	1510.99	2.22	68523	NM_026753.1	NM_026753.1
scl0001493.1_2		133.015	150.293	146.414	400.131	353.486	149.239	144.01	295.81	2.05	891.987	1075.51	1050.86	1011.14	7.02	NA	AK086669.1	AK086669.1
Serpinb6a	Mus musculus serine (or cysteine) peptidase inhibitor, clade B, member 6a (Serpinb6a), mRNA.	2816.81	10526.1	8383.19	15156.7	14603.7	17291.1	7685.91	15724	2.05	16227	16382.6	17067.2	16510.9	2.15	20719	NM_009254.2	NM_009254.2
Mbtps1	Mus musculus membrane-bound transcription factor peptidase, site 1 (Mbtps1), mRNA.	190.169	186.709	147.931	363.048	371.695	347.048	177.427	354.597	2.044	341.252	365.098	396.44	370.089	2.164	56453	NM_019709.3	NM_019709.3
Dhrs7b	Mus musculus dehydrogenase/reductase (SDR family) member 7B (Dhrs7b), mRNA.	1570.19	1272.82	1267.59	1362.52	1364.98	1337.61	1394.94	1347.17	2.04333	1364.29	1459.36	1447.07	1417.93	2.14667	216820	NM_145428.1	NM_145428.1
Stk19	Mus musculus serine/threonine kinase 19 (Stk19), mRNA.	187.705	201.042	150.304	479.988	449.555	263.836	179.807	370.423	2.04333	397.745	489.485	511.051	464.057	2.56667	54402	NM_019442.3	NM_019442.3
1300018I17Rik	PREDICTED: Mus musculus RIKEN cDNA 1300018I17 gene, transcript variant 15 (1300018I17Rik), mRNA.	117.379	135.254	115.279	243.62	263.352	231.551	123.47	252.35	2.04	252.792	261.618	297.294	268.967	2.18	72325	XM_925142.3	XM_925142.3
1810043H04Rik	PREDICTED: Mus musculus RIKEN cDNA 1810043H04 gene, transcript variant 2 (1810043H04Rik), mRNA.	146.033	282.067	199.174	555.566	573.138	357.46	210.56	509.07	2.04	576.384	564.093	522.813	553.239	2.175	208501	XM_903145.3	XM_903145.3
Cox6a1	Mus musculus cytochrome c oxidase, subunit VI a, polypeptide 1 (Cox6a1), nuclear gene encoding mitochondrial protein, mRNA.	1932.15	12179.4	9542.58	18178	17910.3	12320.6	7893.4	15888.2	2.04	17751	20529.9	20007.3	19450.1	2.495	12861	NM_007748.3	NM_007748.3
l7Rn6	Mus musculus lethal, Chr 7, Rinchik 6 (l7Rn6), mRNA.	862.044	2144.07	1545.78	3127.58	2922.32	3367	1513.19	3085.76	2.04	2999.61	3284.27	2874.71	3064.48	2.03	67669	NM_026304.2	NM_026304.2
LOC100044294	PREDICTED: Mus musculus hypothetical protein LOC100044294 (LOC100044294), mRNA.	488.404	3494.58	2669.45	4684.8	4992.13	4693.58	2285.12	4666.98	2.04	4425.5	4573.47	4895.87	4645.38	2.03	100044294	XM_001471475.1	XM_001471475.1
Sdccag3	Mus musculus serologically defined colon cancer antigen 3 (Sdccag3), transcript variant 2, mRNA.	148.284	143.756	143.391	357.88	369.98	230.475	146.403	312.47	2.04	312.686	324.218	319.103	317.515	2.07	68112	NM_030155.1	NM_030155.1
Wipi1	Mus musculus WD repeat domain, phosphoinositide interacting 1 (Wipi1), mRNA.	468.948	549.625	598.697	826.399	822.39	668.421	537.108	750.115	2.03667	780.12	781.22	769.05	774.981	2.17333	52639	NM_145940.2	NM_145940.2
Sh3kbp1	Mus musculus SH3-domain kinase binding protein 1 (Sh3kbp1), mRNA.	882.386	1849.19	1933.23	1623.43	1831.73	2071.96	1553.59	1766.23	2.035	1842.86	1591.87	1706.37	1715.85	2.075	58194	NM_021389.4	NM_021389.4
9530059O14Rik	PREDICTED: Mus musculus RIKEN cDNA 9530059O14 gene (9530059O14Rik), mRNA.	150.773	154.587	160.641	323.791	302.092	293.348	156.09	316.19	2.03	310.9	385.417	321.74	338.987	2.17	319626	XM_982329.2	XM_982329.2
BC035522		132.984	135.567	150.926	331.748	323.949	200.473	139.83	283.51	2.03	345.017	377.495	364.132	361.677	2.59	NA	XM_355513.1	XM_355513.1
LOC230765		133.634	172.121	159.087	383.538	377.879	227.427	155.87	316.93	2.03	368.445	376.281	366.134	370.212	2.38	NA	XM_124355.4	XM_124355.4
LOC270491		152.561	178.123	145.994	354.001	432.888	232.967	159.06	322.21	2.03	345.481	362.146	366.56	359.192	2.26	NA	XM_194577.3	XM_194577.3
Mrpl40	Mus musculus mitochondrial ribosomal protein L40 (Mrpl40), nuclear gene encoding mitochondrial protein, mRNA.	507.396	979.589	890.387	1797.84	1874.58	1426.33	817.18	1661.19	2.03	2071.71	2187.23	2250.13	2167.47	2.65	18100	NM_010922.1	NM_010922.1
Raly	Mus musculus hnRNP-associated with lethal yellow (Raly), mRNA.	644.606	1190.37	937.861	1994.1	2113.91	1718.04	929.425	1988.8	2.03	2238.37	2190.25	2188.11	2204.73	2.325	19383	NM_023130.2	NM_023130.2
Gprasp1	Mus musculus G protein-coupled receptor associated sorting protein 1 (Gprasp1), transcript variant 1, mRNA.	624.7	990.518	1001.98	822.31	721.285	1093.35	864.383	875.148	2.02	974.923	1066.98	1040.21	1022.27	2.1225	67298	NM_026081.5	NM_026081.5
LOC100041230	PREDICTED: Mus musculus similar to histone H4 (LOC100041230), mRNA.	176.475	176.838	176.268	450.173	404.65	257.41	176.51	355.96	2.02	411.501	355.145	352.874	373.634	2.12	100041230	XM_001476063.1	XM_001476063.1
LOC381501		183.524	144.887	147.123	353.83	463.117	145.079	160.35	323.86	2.02	310.587	385.078	349.955	346.227	2.16	NA	XM_355458.1	XM_355458.1
Prkag2	Mus musculus protein kinase, AMP-activated, gamma 2 non-catalytic subunit (Prkag2), mRNA.	227.348	382.941	278.407	683.45	610.817	487.807	290.34	587.2	2.02	892.615	907.661	986.004	925.022	3.19	108099	NM_145401.1	NM_145401.1
Vps16	Mus musculus vacuolar protein sorting 16 (yeast) (Vps16), mRNA.	413.457	1128.31	1025.7	1052.76	1138.76	1135.11	835.513	1095.99	2.02	963.305	1042.91	1039.18	1013.12	2.0025	80743	NM_030559.2	NM_030559.2
Pias3	Mus musculus protein inhibitor of activated STAT 3 (Pias3), transcript variant 1, mRNA.	200.922	536.49	340.222	822.607	859.003	611.426	375.69	764.97	2.015	885.76	913.832	936.399	912.875	2.42	229615	NM_146135.1	NM_146135.1
Epn1	Mus musculus epsin 1 (Epn1), mRNA.	120.208	104.902	110.444	269.75	291.277	117.257	111.9	225.19	2.01	255.426	273.484	268.102	265.821	2.38	13854	NM_010147.3	NM_010147.3
LOC677180	PREDICTED: Mus musculus similar to translocase of inner mitochondrial membrane 17 homolog B (yeast) (LOC677180), misc RNA.	202.094	155.795	154.845	398.009	382.489	231.613	171.09	343.79	2.01	421.499	446.773	507.586	457.996	2.68	NA	XR_034122.1	XR_034122.1
Ncf4	Mus musculus neutrophil cytosolic factor 4 (Ncf4), mRNA.	1070.26	461.388	516.049	1289.06	1500.05	1489.34	675.17	1359.53	2.01	311.924	331.833	366.197	334.729	0.5	17972	NM_008677.1	NM_008677.1
Pigs	Mus musculus phosphatidylinositol glycan anchor biosynthesis, class S (Pigs), mRNA.	137.565	135.375	127.363	269.791	330.461	182.187	133.06	267.78	2.01	282.671	314.548	315.129	301.628	2.27	276846	NM_201406.1	NM_201406.1
Smyd5	Mus musculus SET and MYND domain containing 5 (Smyd5), mRNA.	128.756	127.407	131.858	307.249	327.143	141.752	129.54	263.6	2.01	275.659	242.611	279.118	268.013	2.04	232187	NM_144918.2	NM_144918.2
Zdhhc17	Mus musculus zinc finger, DHHC domain containing 17 (Zdhhc17), mRNA.	122.145	136.87	166.313	351.271	364.877	147.184	142.45	285.84	2.01	307.042	371.802	314.84	330.092	2.32	320150	NM_172554.1	NM_172554.1
Hdgf	Mus musculus hepatoma-derived growth factor (Hdgf), mRNA.	4192.47	3300.47	3972.38	3498.7	3715.51	3046.56	3848.92	3282.25	2.005	3233.4	3449.06	3434.25	3371.12	2.4325	15191	NM_008231.2	NM_008231.2
Hist1h2ak	Mus musculus histone cluster 1, H2ak (Hist1h2ak), mRNA.	191.699	655.661	286.204	1083.2	789.704	186.3	385.29	770.35	2	2554.79	2027.2	1695.44	2104.29	5.46	319169	NM_178183.1	NM_178183.1
2010001F03Rik		903.486	354.549	353.91	253.939	239.699	307.333	516.988	259.682	0.5	241.029	249.754	276.101	254.984	0.49	NA		AK008004
2010003O02Rik		771.656	212.834	239.563	187.012	197.487	216.641	404.685	203.981	0.5	202.149	189.77	189.135	193.71	0.48	NA
2610528E23Rik	Mus musculus RIKEN cDNA 2610528E23 gene (2610528E23Rik), mRNA.	1305.23	714.367	742.07	468.225	421.995	551.629	982.709	493.275	0.5	472.018	489.009	524.009	492.995	0.5	66497	NM_025599.2	NM_025599.2
6430517E21Rik	Mus musculus RIKEN cDNA 6430517E21 gene (6430517E21Rik), mRNA.	910.928	441.586	483.005	322.112	312.12	290.453	617.66	307.085	0.5	296.412	287.083	309.533	297.246	0.48	240843	NM_207583.1	NM_207583.1
A230077I10Rik		450.089	192.281	241.921	144.552	140.179	137.787	305.494	151.885	0.5	138.235	133.188	143.098	137.839	0.45	NA		AK038943
Ankrd37	Mus musculus ankyrin repeat domain 37 (Ankrd37), mRNA.	1362.48	414.241	518.551	295.369	352.159	390.232	712.596	359.25	0.5	271.621	322.324	236.712	272.992	0.38	654824	NM_001039562.1	NM_001039562.1
Atn1	Mus musculus atrophin 1 (Atn1), mRNA.	1485.61	1688.21	1833.92	855.547	852.479	859.372	1662.23	831.79	0.5	843.703	820.506	755.3	805.356	0.48	13498	NM_007881.4	NM_007881.4
B930075F07		2265.43	1178.15	1593.16	666.057	630.358	1080.61	1655.02	828.21	0.5	631.284	572.569	572.967	593.188	0.36	NA
B930076A02		872.345	375.111	419.438	259.596	252.427	249.847	544.546	269.843	0.5	253.207	271.173	287.954	270.612	0.5	NA	NM_183311.1	NM_183311.1
C230075M21Rik		776.403	245.443	346.407	254.937	272.125	157.628	447.947	222.543	0.5	206.719	185.805	192.091	195.165	0.44	NA
D330012P07Rik		321.499	292.645	397.054	157.999	170.057	166.052	334.652	168.8	0.5	166.61	160.38	158.94	162.18	0.48	NA		AK052245
Dnajc7		4657.7	2893.77	3505.41	2212.1	1852.17	1756.44	3695.35	1838.32	0.5	1906.63	1708.85	1510.93	1693.87	0.46	NA	NM_019795.3	NM_019795.3
Dncic2		814.071	638.386	727.556	470.883	394.671	172.142	719.974	357.631	0.5	318.571	368.908	337.142	341.755	0.47	NA		AK019441
EG277333	Mus musculus predicted gene, EG277333 (EG277333) on chromosome 1.	1891.29	576.321	715.416	559.332	490.845	604.72	1122.21	555.762	0.5	558.133	560.201	518.341	548.935	0.49	NA	NR_003623.1	NR_003623.1
Ern2	Mus musculus endoplasmic reticulum (ER) to nucleus signalling 2 (Ern2), mRNA.	454.087	228.87	329.647	167.104	180.397	172.659	335.033	168.554	0.5	159.707	165.294	142.045	155.717	0.46	26918	NM_012016.2	NM_012016.2
Fcho2	Mus musculus FCH domain only 2 (Fcho2), mRNA.	2208.87	1991.08	2083.51	950.581	1000.02	1388.99	2102.02	1057.34	0.5	1111.12	978.559	772.54	947.331	0.45	218503	NM_172591.2	NM_172591.2
Glb1l		454.404	167.907	212.41	135.726	141.325	155.777	285.369	142.001	0.5	134.529	134.678	130.344	133.434	0.47	NA
LOC100046825	PREDICTED: Mus musculus similar to protein kinase Myak-S (LOC100046825), misc RNA.	646.155	222.064	243.783	174.713	174.925	220.427	386.84	194.46	0.5	179.781	180.142	165.025	175.379	0.45	NA	XR_033090.1	XR_033090.1
LOC100047273	PREDICTED: Mus musculus hypothetical protein LOC100047273 (LOC100047273), mRNA.	499.822	176.733	264.565	160.994	158.596	169.957	325.122	163.013	0.5	144.49	157.057	134.343	145.657	0.45	100047273	XM_001478032.1	XM_001478032.1
LOC668047	PREDICTED: Mus musculus similar to ring finger protein 170 (LOC668047), mRNA.	533.572	285.266	431.426	200.039	211.785	182.028	413.977	206.2	0.5	199.059	209.942	198.518	202.432	0.49	668047	XM_001001100.1	XM_001001100.1
Lrrc45	Mus musculus leucine rich repeat containing 45 (Lrrc45), mRNA.	153.06	572.154	562.714	194.895	193.441	244.752	416.791	207.697	0.5	192.857	184.262	191.203	189.372	0.45	217366	NM_153545.1	NM_153545.1
Mtrf1l	Mus musculus mitochondrial translational release factor 1-like (Mtrf1l), nuclear gene encoding mitochondrial protein, mRNA.	1142.93	470.674	492.558	310.866	314.646	384.283	698.621	351.017	0.5	362.929	367.714	297.663	343.767	0.49	108853	NM_175374.3	NM_175374.3
Nol14	Mus musculus nucleolar protein 14 (Nol14), mRNA.	2188.22	756.404	922.898	605.328	608.176	739.09	1316.68	663.532	0.5	612.821	580.02	565.228	582.678	0.44	75416	NM_029278.2	NM_029278.2
Pcsk7	Mus musculus proprotein convertase subtilisin/kexin type 7 (Pcsk7), mRNA.	1689.07	1010.22	1270.19	638.08	681.797	704.214	1313.97	661.869	0.5	680.843	571.098	551.489	596.945	0.45	18554	NM_008794.2	NM_008794.2
Pelp1	Mus musculus proline, glutamic acid and leucine rich protein 1 (Pelp1), mRNA.	1017.38	329.54	359.419	308.865	272.606	262.157	569.776	285.983	0.5	276.356	251.546	262.271	263.018	0.46	75273	NM_029231.2	NM_029231.2
Phf10	Mus musculus PHD finger protein 10 (Phf10), mRNA.	3652.75	2226.03	2319.12	1367.19	1400.41	1525.8	2721.62	1451.76	0.5	1473.17	1423.63	1415.31	1436.67	0.485	72057	NM_024250.3	NM_024250.3
Ptgis	Mus musculus prostaglandin I2 (prostacyclin) synthase (Ptgis), mRNA.	2066.78	1220.53	1387.88	638.584	678.407	960.283	1536.7	770.863	0.5	329.83	291.711	320.169	313.461	0.2	19223	NM_008968.3	NM_008968.3
Rasa1	Mus musculus RAS p21 protein activator 1 (Rasa1), mRNA.	5851.3	2896.62	3506.49	2005.97	2096.15	2050.81	4007.55	2015.06	0.5	1926.44	1734.43	2054.68	1897.32	0.47	218397	NM_145452.2	NM_145452.2
Siat7c		465.724	201.799	231.144	134.889	146.239	161.345	298.542	148.98	0.5	132.104	133.871	129.971	131.867	0.44	NA		AK021356
Slc37a4	Mus musculus solute carrier family 37 (glucose-6-phosphate transporter), member 4 (Slc37a4), mRNA.	619.907	230.736	240.593	160.758	158.011	182.26	347.016	172.415	0.5	141.377	153.81	146.502	146.835	0.42	14385	NM_008063.2	NM_008063.2
Uap1l1	Mus musculus UDP-N-acteylglucosamine pyrophosphorylase 1-like 1 (Uap1l1), mRNA. XM_918982	4711.3	2584.96	2738.64	1665.65	1797.43	1941.43	3424.65	1712.88	0.5	1230.32	1118.66	1385.05	1240.42	0.36	227620	NM_001033293.2	NM_001033293.2
Urm1	Mus musculus ubiquitin related modifier 1 homolog (S. cerevisiae) (Urm1), mRNA.	1199.87	535.551	641.152	336.747	382.438	421.135	786.795	389.933	0.5	332.918	359.641	331.429	339.411	0.43	68205	NM_026615.4	NM_026615.4
Zbtb39	Mus musculus zinc finger and BTB domain containing 39 (Zbtb39), mRNA.	1287.89	699.586	774.369	420.65	407.07	535.341	928.883	463.663	0.5	352.078	380.773	327.925	351.449	0.38	320080	NM_198035.1	NM_198035.1
Zfp3	Mus musculus zinc finger protein 3 (Zfp3), mRNA.	848.27	501.194	549.421	310.46	322.393	358.502	650.76	322.399	0.5	311.864	292.156	333.305	314.063	0.48	193043	NM_177565.3	NM_177565.3
Zfp623	Mus musculus zinc finger protein 623 (Zfp623), mRNA.	1929.5	814.697	1007.21	619.497	616.748	734.88	1276.71	639.587	0.5	528.586	479.383	574.582	533.094	0.42	78834	NM_030199.3	NM_030199.3
Prf1	Mus musculus perforin 1 (pore forming protein) (Prf1), mRNA.	3214.93	972.458	1482.02	333.077	355.69	305.118	1939.37	333.69	0.495	339.658	346.023	256.169	311.793	0.485	18646	NM_011073.2	NM_011073.2
Tens1		760.276	233.175	318.104	259.776	246.835	185.741	458.52	226.086	0.495	186.978	175.325	182.057	182.607	0.4	NA		XM_109868
Kif13b		565.76	449.532	528.265	247.201	248.589	266.795	519.37	254.936	0.493333	252.918	262.682	252.6	256.507	0.496667	NA		XM_283218
1500001E21Rik		769.047	266.309	342.027	236.493	246.714	240.543	486.179	239.559	0.49	264.49	238.755	202.481	230.493	0.47	NA
1500004F05Rik	PREDICTED: Mus musculus RIKEN cDNA 1500004F05 gene (1500004F05Rik), mRNA.	763.413	304.768	328.981	243.256	219.369	258.219	480.886	235.302	0.49	224.032	239.985	197.14	220.819	0.46	69765	XM_988852.1	XM_988852.1
1700016J18Rik	PREDICTED: Mus musculus RIKEN cDNA 1700016J18 gene (1700016J18Rik), mRNA.	460.106	184.725	193.068	136.69	137.024	145.475	291.865	142.293	0.49	133.86	152.822	146.533	143.914	0.49	75561	XM_994504.1	XM_994504.1
2610020C11Rik		367.603	352.092	400.262	172.249	208.838	164.889	374.68	183.007	0.49	176.71	175.867	154.788	169.121	0.45	NA		NM_028130
6430519M23Rik		422.431	232.879	249.938	134.169	147.225	148.062	292.696	144.187	0.49	128.923	120.461	138.576	129.081	0.44	NA		AK032318
6430590A07Rik		472.528	220.188	265.872	163.069	172.023	147.882	315.684	155.85	0.49	150.907	143.635	134.663	143.064	0.45	NA		AK078307
9330177P20Rik		1293.44	621.646	753.041	346.223	357.861	545.09	850.361	413.504	0.49	309.19	318.661	301.841	311.583	0.37	NA		NM_177462
9930004G02Rik		588.565	237.907	257.642	185.497	194.037	193.519	375.189	183.658	0.49	191.745	185.655	177.364	184.632	0.49	NA		AK036769
A630002D19Rik		414.583	178.266	203.284	134.78	130.312	117.86	271.565	134.397	0.49	131.79	120.205	112.638	122.096	0.45	NA		AK041330
B230213E18Rik		391.472	189.109	227.495	135.608	126.675	129.76	272.058	132.508	0.49	127.408	135.532	126.564	130.313	0.48	NA		AK045580
BC062185		1090.24	620.861	742.639	384.98	344.464	494.136	808.848	397.146	0.49	388.295	396.235	411.042	398.672	0.49	NA	NM_199147.1	NM_199147.1
C630004M23Rik		473.662	190.165	235.452	136.25	146.741	147.243	292.861	143.245	0.49	143.41	132.284	134.754	137.681	0.47	NA		AK049866
Cercam	Mus musculus cerebral endothelial cell adhesion molecule (Cercam), mRNA.	1332.17	844.912	1006.35	511.716	547.224	455.255	1047.27	516.684	0.49	551.579	483.407	500.724	516.155	0.49	99151	NM_207298.2	NM_207298.2
Ctdspl	Mus musculus CTD (carboxy-terminal domain, RNA polymerase II, polypeptide A) small phosphatase-like (Ctdspl), mRNA.	550.065	523.098	631.634	257.68	235.977	353.785	570.649	277.304	0.49	303.416	252.328	289.466	285.762	0.5	69274	NM_133710.1	NM_133710.1
Cybasc3	Mus musculus cytochrome b, ascorbate dependent 3 (Cybasc3), mRNA.	959.102	555.396	616.782	326.759	340.536	396.398	694.864	339.59	0.49	367.256	300.991	329.813	331.176	0.48	225912	NM_201351.1	NM_201351.1
D030019N20Rik		469.579	226.942	231.99	148.7	141.236	142.328	318.366	154.53	0.49	136.284	138.809	137.301	137.224	0.43	NA		AK050786
D12Ertd553e	Mus musculus DNA segment, Chr 12, ERATO Doi 553, expressed (D12Ertd553e), mRNA.	1855.94	1125.15	1269.8	612.512	602.511	926.231	1425.37	692.776	0.49	648.998	518.545	568.366	583.688	0.41	76820	NM_029758.3	NM_029758.3
D130017D19Rik		447.285	214.327	268.592	141.913	150.628	156.77	305.8	150.616	0.49	147.212	159.219	148.716	152.067	0.5	NA		AK083827
D1Ertd471e		1114.87	631.869	752.798	375.968	345.022	448.411	808.32	397.726	0.49	360.062	410.53	401.723	393.488	0.49	NA
D230007K08Rik	PREDICTED: Mus musculus RIKEN cDNA D230007K08 gene, transcript variant 5 (D230007K08Rik), mRNA.	784.059	359.151	483.284	231.34	236.097	308.959	532.199	261.934	0.49	207.878	217.793	221.303	216.141	0.41	268857	XM_980391.1	XM_980391.1
D430021F02Rik		493.884	204.135	274.679	154.59	147.904	138.453	317.423	156.521	0.49	154.531	139.555	135.245	143.44	0.45	NA		AK084981
D430021P20Rik		447.208	193.041	235.682	138.58	144.505	137.141	302.266	146.792	0.49	140.084	128.485	120.277	129.444	0.43	NA		AK084991
D830019K05Rik		480.76	175.282	231.597	130.459	137.958	142.197	287.464	140.626	0.49	127.353	136.276	129.654	131.057	0.46	NA		AK085862
Dedd2	Mus musculus death effector domain-containing DNA binding protein 2 (Dedd2), mRNA.	2338.02	1023.27	1205.49	816.98	712.495	651.379	1513.95	741.543	0.49	704.781	755.341	730.93	732.195	0.48	67379	NM_207677.3	NM_207677.3
Dom3z	Mus musculus DOM-3 homolog Z (C. elegans) (Dom3z), mRNA.	1503.86	750.973	898.957	511.311	503.188	488.891	1048.98	513.708	0.49	420.799	390.181	378.476	396.978	0.375	112403	NM_033613.1	NM_033613.1
E130102H24Rik	PREDICTED: Mus musculus RIKEN cDNA E130102H24 gene (E130102H24Rik), mRNA.	1223.79	427.412	515.496	320.7	339.586	363.601	688.193	337.638	0.49	242.141	245.116	221.308	235.104	0.34	77866	XM_992447.1	XM_992447.1
Eif3s1	Mus musculus eukaryotic translation initiation factor 3, subunit 1 alpha (Eif3s1), mRNA.	566.51	519.357	548.726	226.816	252.468	355.356	545.446	267.069	0.49	261.664	252.129	295.322	272.206	0.5	78655	NM_144545.2	NM_144545.2
ENSMUSG00000074075	PREDICTED: Mus musculus predicted gene, ENSMUSG00000074075 (ENSMUSG00000074075), mRNA.	8006.99	3997.61	5405.47	2669.28	2590.95	2930.64	5624.09	2765.03	0.49	2496.9	2602.83	2343.44	2486.09	0.44	100038635	XM_001475386.1	XM_001475386.1
Fhod1		1475.04	966.028	1070.49	495.231	508.159	719.933	1201.43	556.732	0.49	450.116	403.325	430.805	430.486	0.38	NA		NM_177699
Flrt2	Mus musculus fibronectin leucine rich transmembrane protein 2 (Flrt2), mRNA.	730.522	493.079	534.201	266.201	253.769	365.663	586.451	290.293	0.49	213.586	200.298	177.403	198.015	0.34	399558	NM_201518.1	NM_201518.1
Frs3	Mus musculus fibroblast growth factor receptor substrate 3 (Frs3), mRNA.	720.027	318.292	445.077	233.936	256.765	278.601	517.434	255.295	0.49	225.179	269.905	266.829	257.832	0.5	107971	NM_144939.2	NM_144939.2
Fyco1	Mus musculus FYVE and coiled-coil domain containing 1 (Fyco1), mRNA.	1197.22	391.1	490.499	281.116	318.051	455.496	711.625	349.512	0.49	247.691	264.757	246.861	254.652	0.36	17281	NM_148925.1	NM_148925.1
Gpt2	Mus musculus glutamic pyruvate transaminase (alanine aminotransferase) 2 (Gpt2), mRNA.	2647.09	1469.96	1738.69	837.977	768.885	1222.21	2006.27	979.247	0.49	767.81	895.14	805.388	826.754	0.41	108682	NM_173866.3	NM_173866.3
Klhl17	Mus musculus kelch-like 17 (Drosophila) (Klhl17), mRNA.	3718.92	1692.08	1996.58	1084.53	1135.62	1271.46	2357.75	1164.05	0.49	1014.7	1059.42	894.224	992.01	0.42	231003	NM_198305.1	NM_198305.1
Lbcl1		1180.25	459.779	595.956	334.273	395.679	430.528	783.02	387.167	0.49	218.87	230.014	217.391	221.785	0.28	NA		AK035683
LOC100047749	PREDICTED: Mus musculus similar to cAMP-specific cyclic nucleotide phosphodiesterase PDE8; MMPDE8 (LOC100047749), mRNA.	2186.33	1228.46	1284.97	672.595	582.461	960.145	1534.38	749.634	0.49	667.257	744.935	610.999	672.578	0.44	100047749	XM_001478817.1	XM_001478817.1
LOC382264		525.376	214.569	235.78	156.081	158.18	160.043	315.75	154.785	0.49	150.268	135.891	144.712	143.887	0.46	NA	XM_358724.1	XM_358724.1
Mkx	Mus musculus mohawk (Mkx), mRNA.	858.941	447.562	445.362	264.285	244.59	305.786	563.977	276.832	0.49	257.896	264.776	217.552	250.731	0.44	210719	NM_177595.3	NM_177595.3
Mta2	Mus musculus metastasis-associated gene family, member 2 (Mta2), mRNA.	2574.33	2597.12	2685.65	1167.39	1428.06	1167.49	2613.97	1282.52	0.49	1200.14	1269.33	1207.16	1226.7	0.47	23942	NM_011842.3	NM_011842.3
Nfe2l1	Mus musculus nuclear factor, erythroid derived 2,-like 1 (Nfe2l1), mRNA.	16365.3	16086.3	17449.8	8537.62	7823.03	8525.02	16595.5	8186.6	0.49	7511.06	7976.94	8438.25	8018.86	0.48	18023	NM_008686.2	NM_008686.2
Nfkbid	Mus musculus nuclear factor of kappa light polypeptide gene enhancer in B-cells inhibitor, delta (Nfkbid), mRNA.	1106.98	306.526	446.731	331.997	342.571	335.658	664.048	327.508	0.49	235.681	234.238	246.943	238.687	0.36	243910	NM_172142.3	NM_172142.3
Ptk9		803.831	407.192	367.105	221.794	228.05	283.388	509.703	247.428	0.49	196.809	207.192	227.481	210.822	0.41	NA	NM_008971.2	NM_008971.2
Sdpr	Mus musculus serum deprivation response (Sdpr), mRNA.	1466.54	947.426	930.067	423.059	544.922	761.777	1163.63	574.071	0.49	411.176	350.451	327.909	364.216	0.31	20324	NM_138741.1	NM_138741.1
Uqcrb		973.332	336.647	435.786	261.461	293.115	274.111	587.81	287.939	0.49	241.307	234.449	221.804	232.875	0.4	NA		AK017907
Vrk3	Mus musculus vaccinia related kinase 3 (Vrk3), mRNA.	2620.68	1145.15	1409.6	838.106	781.562	934.448	1739.43	843.796	0.49	751.922	759.74	842.658	787.727	0.45	101568	NM_133945.1	NM_133945.1
Zfp593	Mus musculus zinc finger protein 593 (Zfp593), mRNA.	833.681	323.115	394.039	240.536	248.808	296.462	519.281	252.142	0.49	247.464	234.918	228.081	236.662	0.46	68040	NM_024215.2	NM_024215.2
Zic1	Mus musculus zinc finger protein of the cerebellum 1 (Zic1), mRNA.	1301.78	776.55	675.869	458.373	402.198	441.06	892.112	438.831	0.49	322.985	297.491	245.641	291.039	0.33	22771	NM_009573.3	NM_009573.3
A330021E22Rik	Mus musculus RIKEN cDNA A330021E22 gene (A330021E22Rik), mRNA.	899.616	351.108	400.505	222.06	219.151	288.971	524.518	242.561	0.485	222.077	243.622	213.508	226.02	0.45	207686	NM_172447.2	NM_172447.2
Akap8	Mus musculus A kinase (PRKA) anchor protein 8 (Akap8), mRNA.	930.362	428.884	486.251	244.264	252.378	320.999	630.383	286.143	0.485	262.858	240.521	251.807	252.461	0.445	56399	NM_019774.2	NM_019774.2
Arv1	Mus musculus ARV1 homolog (yeast) (Arv1), mRNA.	1468.62	650.664	847.127	508.936	469.052	469.992	1018.04	494.97	0.485	511.615	432.058	476.427	473.189	0.465	68865	NM_026855.3	NM_026855.3
Osr2	Mus musculus odd-skipped related 2 (Drosophila) (Osr2), mRNA.	688.505	302.387	368.559	218.192	213.089	224.694	442.246	215.169	0.485	167.553	167.298	156.228	164.43	0.37	107587	NM_054049.1	NM_054049.1
Prdm2	Mus musculus PR domain containing 2, with ZNF domain (Prdm2), mRNA.	1625.6	787.122	965.123	400.147	356.748	307.019	1162.09	346.999	0.483333	362.755	349.01	333.349	346.883	0.47	110593	NM_001081355.1	NM_001081355.1
1700084E18Rik	PREDICTED: Mus musculus RIKEN cDNA 1700084E18 gene (1700084E18Rik), mRNA.	662.392	237.839	297.005	195.204	194.945	196.967	393.144	190.074	0.48	175.596	175.577	174.525	175.254	0.45	67350	XM_979472.1	XM_979472.1
2010009J12Rik		972.297	969.265	1105.66	516.024	473.875	442.583	1002.53	485.903	0.48	394.354	413.922	388.96	400.579	0.4	NA		AK008164
2310047C21Rik		396.75	191.769	249.262	127.591	138.283	127.758	276.836	133.52	0.48	133.574	130.361	119.943	128.504	0.46	NA		AK040124
2610319H10Rik		415.598	539.163	745.845	230.361	281.345	270.01	563.202	268.928	0.48	230.333	249.696	246.402	241.445	0.43	NA
3110009E18Rik	Mus musculus RIKEN cDNA 3110009E18 gene (3110009E18Rik), mRNA.	1944.92	854.862	938.025	545.736	617.509	657.219	1220.19	585.532	0.48	517.153	633.937	562.356	577.487	0.47	73103	NM_028439.1	NM_028439.1
4831403C07Rik		643.972	237.395	289.443	176.264	174.843	231.707	401.066	190.604	0.48	163.238	156.559	148.472	155.259	0.39	NA
4832404P21Rik		179.163	404.279	465.292	174.807	179.069	154.66	342.588	165.328	0.48	192.786	151.955	151.981	165.907	0.48	NA		AK029263
A530064K17Rik		495.382	246.868	258.192	169.959	154.642	171.663	338.916	163.778	0.48	180.044	158.586	166.451	166.789	0.49	NA		AK041032
AA517739		561.41	244.365	342.544	170.582	177.434	212.856	382.012	184.285	0.48	156.629	154.006	142.359	150.848	0.39	NA		XM_484570
Ahrr	Mus musculus aryl-hydrocarbon receptor repressor (Ahrr), mRNA.	560.967	297.821	346.863	181.333	162.512	238.928	402.29	192.556	0.48	204.212	180.008	189.512	190.332	0.47	11624	NM_009644.2	NM_009644.2
AI132487	Mus musculus expressed sequence AI132487 (AI132487), mRNA.	690.761	260.709	283.192	181.975	177.136	206.789	393.163	187.542	0.48	190.194	184.527	197.209	190.828	0.49	104910	NM_001012310.1	NM_001012310.1
B930046C15Rik		348.102	181.577	203.351	116.138	112.162	111.315	243.271	115.985	0.48	115.588	120.935	127.784	121.128	0.5	NA
BC031353	Mus musculus cDNA sequence BC031353 (BC031353), mRNA.	2373.18	1366.52	1652.08	750.012	702.914	1128.74	1813.5	867.788	0.48	803.645	735.089	755.31	758.274	0.42	235493	NM_153584.1	NM_153584.1
BC052484	Mus musculus cDNA sequence BC052484 (BC052484), mRNA.	440.753	220.477	286.459	157.237	150.411	158.615	312.128	149.611	0.48	144.387	149.165	154.347	149.034	0.48	328783	NM_177822.3	NM_177822.3
BC063749	Mus musculus cDNA sequence BC063749 (BC063749), mRNA.	691.613	690.476	970.713	400.158	402.645	364.242	818.201	391.803	0.48	314.771	301.215	322.666	312.915	0.38	414801	NM_001001738.2	NM_001001738.2
Bud13	Mus musculus BUD13 homolog (yeast) (Bud13), mRNA.	1202.95	549.362	608.513	432.333	372.116	428.078	846.371	407.154	0.48	360.625	357.208	382.432	365.37	0.43	215051	NM_146000.2	NM_146000.2
C630024B01Rik		584.013	177.568	328.574	187.261	193.309	211.166	401.716	193.071	0.48	147.369	138.223	138.262	141.203	0.35	NA		AK049953
Cc2d1a	Mus musculus coiled-coil and C2 domain containing 1A (Cc2d1a), mRNA.	2077.87	954.077	1143.78	673.039	661.771	565.81	1373.64	652.852	0.48	660.485	678.052	624.808	651.937	0.47	212139	NM_145970.1	NM_145970.1
Ccdc114	Mus musculus coiled-coil domain containing 114 (Ccdc114), mRNA. XM_925312	499.296	231.825	233.12	155.093	160.905	162.404	314.432	152.369	0.48	157.827	156.496	149.215	154.78	0.49	211535	NM_001033243.2	NM_001033243.2
D230005E09Rik		475.23	213.92	301.45	177.642	167.573	159.412	336.257	161.598	0.48	169.005	155.844	149.212	157.42	0.47	NA		AK051822
Dhx34	Mus musculus DEAH (Asp-Glu-Ala-His) box polypeptide 34 (Dhx34), mRNA.	629.32	631.852	656.195	326.692	301.684	314.243	640.318	306.536	0.48	332.721	309.025	324.657	322.63	0.5	71723	NM_027883.3	NM_027883.3
Fbxo10	PREDICTED: Mus musculus F-box protein 10 (Fbxo10), mRNA.	2394.17	1561.11	1893.62	929.487	899.864	909.944	1891.35	913.529	0.48	929.512	966.457	933.413	943.114	0.5	269529	XM_194139.6	XM_194139.6
Hdgfrp2	Mus musculus hepatoma-derived growth factor, related protein 2 (Hdgfrp2), mRNA.	7560.19	4203.18	4512.15	2797.84	2576.12	2457.83	5500.08	2627.82	0.48	2693.24	2475.87	2923.11	2701.04	0.49	15193	NM_008233.2	NM_008233.2
Idh2	Mus musculus isocitrate dehydrogenase 2 (NADP+), mitochondrial (Idh2), nuclear gene encoding mitochondrial protein, mRNA.	1668.43	492.312	686.099	397.823	350.978	490.082	925.002	445.832	0.48	491.512	422.158	420.095	447.922	0.48	269951	NM_173011.1	NM_173011.1
LOC665032	PREDICTED: Mus musculus similar to ribosomal protein (LOC665032), mRNA.	10452.1	4923.88	5516.75	2846.4	2778.62	4246.56	7112.25	3422.11	0.48	3059.11	2976.56	3082.87	3041.69	0.43	665032	XM_991641.1	XM_991641.1
LOC668631	PREDICTED: Mus musculus hypothetical protein LOC668631 (LOC668631), mRNA.	1323.48	539.781	819.266	404.181	402.637	471.064	916.77	435.509	0.48	361.271	407.522	357.458	375.311	0.41	668631	XR_002223.1	XR_002223.1
Med12	Mus musculus mediator of RNA polymerase II transcription, subunit 12 homolog (yeast) (Med12), mRNA.	1121.46	1015.06	1249.82	518.378	501.993	648.865	1116.67	537.533	0.48	508.943	518.797	502.914	509.003	0.46	59024	NM_021521.2	NM_021521.2
Pcdhb22	Mus musculus protocadherin beta 22 (Pcdhb22), mRNA.	925.749	427.279	466.014	287.937	266.28	333.344	606.347	292.884	0.48	274.738	302.19	285.22	286.62	0.47	93893	NM_053147.3	NM_053147.3
Pif1	Mus musculus PIF1 5'-to-3' DNA helicase homolog (S. cerevisiae) (Pif1), mRNA.	624.109	294.731	289.391	171.016	187.966	189.209	386.961	187.295	0.48	191.038	201.778	175.756	188.369	0.49	208084	NM_172453.1	NM_172453.1
Preb		4074.68	2800.61	3303.08	1421.89	1377.53	2005.85	3419.94	1583.47	0.48	1393.65	1392.43	1519.7	1439.55	0.443333	NA		NM_016703
Ptprb	Mus musculus protein tyrosine phosphatase, receptor type, B (Ptprb), mRNA.	1031.99	452.281	637.624	380.261	342.777	242	693.941	331.395	0.48	296.362	239.592	253.659	263.209	0.38	19263	NM_029928.1	NM_029928.1
F730014I05Rik	Mus musculus RIKEN cDNA F730014I05 gene (F730014I05Rik), mRNA.	697.121	474.675	587.782	285.196	253.074	289.802	583.141	275.442	0.475	274.966	240.398	238.547	250.681	0.43	228866	NM_146129.3	NM_146129.3
1110059G02Rik		1011.76	1990.03	1758.26	607.01	635.622	1012.7	1608.59	762.972	0.47	868.416	805.606	766.084	811.06	0.5	NA
1700029I15Rik	Mus musculus RIKEN cDNA 1700029I15 gene (1700029I15Rik), mRNA.	568.334	213.997	264.741	156.724	158.869	165.124	336.337	157.561	0.47	152.38	150.948	157.113	153.8	0.46	75641	NM_183112.2	NM_183112.2
2310033F14Rik		4356.73	2758.4	2853.1	1568.65	1594.78	1607.1	3241.87	1527.5	0.47	1497.06	1419.76	1513.73	1474.45	0.45	NA
2610524B01Rik		1441.28	1116.24	1387.47	542.344	535.349	745.267	1298.72	613.381	0.47	635.039	578.621	570.521	597.615	0.46	NA		XM_355594
2700087H15Rik		4387.49	1703	2189.8	1394.85	1363.37	1214.35	2756.12	1300.77	0.47	1212.55	1277.65	1208.96	1233.08	0.45	NA	NM_027422.1	NM_027422.1
4832408C21Rik		658.076	235.35	362.646	177.368	178.607	190.994	393.336	184.42	0.47	195.411	175.822	160.008	177.74	0.45	NA		AK029270
4931406C07Rik	Mus musculus RIKEN cDNA 4931406C07 gene (4931406C07Rik), mRNA.	1286.63	550.998	595.001	312.212	321.736	434.853	773.697	363.54	0.47	388.771	321.569	347.696	354.016	0.46	70984	NM_133732.2	NM_133732.2
6230415M23Rik		552.984	173.034	213.203	156.35	167.425	142.28	330.62	156.443	0.47	160.882	152.08	137.164	150.201	0.45	NA
A230057E24Rik		499.293	161.902	203.722	138.286	132.742	124.078	286.176	135.614	0.47	135.844	135.876	127.876	133.255	0.47	NA		AK038724
A930038D23Rik		534.842	271.645	312.486	155.932	170.729	175.09	359.448	167.778	0.47	158.312	164.647	172.052	165.471	0.46	NA
Armc10	Mus musculus armadillo repeat containing 10 (Armc10), mRNA.	3955.17	1924.98	2098.78	1128.02	1116.25	1512.13	2691.75	1260.99	0.47	1398.67	1312	1237.46	1309.37	0.49	67211	NM_026034.3	NM_026034.3
B530045E10Rik		531.428	257.071	265.229	164.536	163.909	184.217	366.008	173.114	0.47	137.025	162.815	146.22	149.548	0.41	NA	NM_177302.2	NM_177302.2
C230084O18Rik		580.211	235.643	309.629	161.4	165.608	177.563	366.953	173.393	0.47	156.358	159.238	135.988	150.615	0.41	NA		AK048948
Cwf19l2	Mus musculus CWF19-like 2, cell cycle control (S. pombe) (Cwf19l2), mRNA.	1685.21	781.787	895.909	449.761	505.461	567.83	1075.9	506.456	0.47	576.982	488.356	456.064	506.826	0.47	244672	NM_027545.1	NM_027545.1
D930048N14Rik	PREDICTED: Mus musculus RIKEN cDNA D930048N14 gene (D930048N14Rik), misc RNA.	833.873	372.183	485.574	245.516	253.761	271.24	557.037	260.119	0.47	202.919	194.145	200.736	198.965	0.36	NA	XR_035265.1	XR_035265.1
Decr1	Mus musculus 2,4-dienoyl CoA reductase 1, mitochondrial (Decr1), nuclear gene encoding mitochondrial protein, mRNA.	911.481	308.764	325.484	237.976	228.114	266.255	516.798	244.328	0.47	242.423	255.824	267.616	256.41	0.5	67460	NM_026172.3	NM_026172.3
E130318A13Rik		467.254	205.546	228.12	121.038	129.681	125.551	271.994	128.53	0.47	126.083	117.008	114.11	119.095	0.44	NA		AK053879
E2f4	Mus musculus E2F transcription factor 4 (E2f4), mRNA.	1313.22	1158.68	1437.74	469.015	522.697	863.817	1299.76	604.829	0.47	430.224	472.093	500.236	469.06	0.36	104394	NM_148952.1	NM_148952.1
Ell	Mus musculus elongation factor RNA polymerase II (Ell), mRNA.	4268.02	2129.46	2551.95	1304.46	1320.34	1344.66	2884.54	1351.38	0.47	1067.46	1032.16	1056.96	1051.39	0.36	13716	NM_007924.2	NM_007924.2
F2rl3	Mus musculus coagulation factor II (thrombin) receptor-like 3 (F2rl3), mRNA.	683.784	278.978	334.803	195.864	192.773	195.11	420.247	198.006	0.47	196.324	201.019	184.766	194.055	0.46	14065	NM_007975.3	NM_007975.3
G630097J24Rik		513.997	198.203	224.85	135.317	133.862	143.097	296.823	139.835	0.47	135.746	126.9	142.365	135.082	0.46	NA		AK090391
Hmha1	Mus musculus histocompatibility (minor) HA-1 (Hmha1), mRNA.	283.546	445.232	511.682	208.506	203.26	239.727	409.943	192.393	0.47	188.051	188.703	179.897	185.431	0.45	70719	NM_027521.2	NM_027521.2
Hps6	Mus musculus Hermansky-Pudlak syndrome 6 (Hps6), mRNA.	2648.82	1419.45	1527.45	908.199	896.595	869.662	1991.54	934.696	0.47	881.06	958.726	899.398	913.239	0.46	20170	NM_176785.2	NM_176785.2
Kctd3	Mus musculus potassium channel tetramerisation domain containing 3 (Kctd3), mRNA.	1152.91	446.329	474.057	307.523	279.448	418.359	737.988	346.288	0.47	364.712	341.589	318.398	342.526	0.46	226823	NM_172650.2	NM_172650.2
Kirrel3	Mus musculus kin of IRRE like 3 (Drosophila) (Kirrel3), mRNA. XM_922973 XM_922987 XM_922995 XM_923006 XM_923014	667.596	362.857	404.073	206.815	187.244	287.265	469.026	221.475	0.47	221.11	218.503	199.417	213.453	0.46	67703	NM_026324.2	NM_026324.2
LOC100039128	PREDICTED: Mus musculus similar to nucleoporin 93 (LOC100039128), mRNA.	1108.23	445.491	511.14	316.506	324.772	347.281	697.11	329.415	0.47	329.072	321.168	326.578	325.674	0.47	100039128	XM_001472320.1	XM_001472320.1
LOC382061		5603.46	2996.83	3644.41	1597.54	1643.4	2349.6	4061.58	1918.52	0.47	1716.76	1626.11	1621.78	1658.25	0.41	NA	XM_356141.1	XM_356141.1
Lrtm1	Mus musculus leucine-rich repeats and transmembrane domains 1 (Lrtm1), mRNA.	465.594	259.158	257.274	149.074	135	157.437	327.073	144.558	0.47	135.285	141.151	142.296	139.945	0.45	319476	NM_176920.3	NM_176920.3
ORF63	Mus musculus open reading frame 63 (ORF63), mRNA.	489.108	181.931	212.035	140.262	135.103	173.706	300.966	142.573	0.47	128.833	139.618	140.839	136.288	0.45	224419	NM_144854.1	NM_144854.1
Osbpl11	Mus musculus oxysterol binding protein-like 11 (Osbpl11), mRNA.	1116.37	394.479	439.946	267.276	265.913	332.687	621.33	290.576	0.47	319.787	234.917	274.01	272.868	0.44	106326	NM_176840.2	NM_176840.2
Plp1	Mus musculus proteolipid protein (myelin) 1 (Plp1), mRNA.	13493.7	9097.44	7170.9	4396.34	4607.51	4040.25	9645.8	4488.11	0.47	4633.65	3475.2	4040.35	4048.46	0.42	18823	NM_011123.2	NM_011123.2
Ppp1r1a	Mus musculus protein phosphatase 1, regulatory (inhibitor) subunit 1A (Ppp1r1a), mRNA.	2125.4	816.787	1022.39	614.232	678.447	663.728	1382.73	649.934	0.47	583.144	568.946	574.084	574.983	0.42	58200	NM_021391.3	NM_021391.3
Sh3gl1	Mus musculus SH3-domain GRB2-like 1 (Sh3gl1), mRNA.	1293.67	655.311	860.71	422.792	485.776	392.7	931.886	440.588	0.47	471.566	431.945	460.7	453.852	0.49	20405	NM_013664.2	NM_013664.2
Tbc1d20	Mus musculus TBC1 domain family, member 20 (Tbc1d20), mRNA.	1825.87	616.265	882.752	587.774	749.246	136.928	1092.42	518.026	0.47	462.441	483.408	461.652	468.88	0.43	67231	NM_024196.3	NM_024196.3
Tbl3	Mus musculus transducin (beta)-like 3 (Tbl3), mRNA.	739.92	788.606	787.926	368.99	348.442	461.266	770.084	364.444	0.47	361.743	368.367	409.407	383.683	0.5	213773	NM_145396.4	NM_145396.4
Trim39	Mus musculus tripartite motif-containing 39 (Trim39), mRNA.	2809.64	1455.99	1801.23	856.157	890.504	1123.2	2038.34	963.783	0.47	1052.49	911.575	797.176	915.107	0.45	79263	NM_024468.1	NM_024468.1
Trim72	Mus musculus tripartite motif-containing 72 (Trim72), mRNA.	466.814	191.753	229.123	129.356	136.419	146.407	296.974	139.585	0.47	134.845	131.181	127.339	131.165	0.44	434246	NM_001079932.1	NM_001079932.1
Zfp312		694.757	362.151	423.213	215.712	242.981	243.602	491.901	232.767	0.47	200.452	232.437	214.066	216.16	0.44	NA		NM_080433
Zscan12	Mus musculus zinc finger and SCAN domain containing 12 (Zscan12), mRNA.	2204.37	1199.76	1312.92	700.545	779.022	875.232	1566.34	738.675	0.47	675.071	750.837	704.488	710.516	0.45	22758	NM_016684.2	NM_016684.2
Actl6a	Mus musculus actin-like 6A (Actl6a), mRNA.	1483.18	661.375	648.015	453.861	425.698	523.317	923.561	458.832	0.465	514.637	456.808	399.656	459.352	0.455	56456	NM_019673.1	NM_019673.1
BC064033	Mus musculus cDNA sequence BC064033 (BC064033), mRNA.	436.6	328.331	292.255	155.472	141.862	175.02	352.02	157.967	0.465	168.593	166	159.427	164.466	0.48	208164	NM_173375.1	NM_173375.1
1110012D08Rik	Mus musculus RIKEN cDNA 1110012D08 gene (1110012D08Rik), mRNA.	2757.59	2117.39	2293.47	980.395	984.955	1272.38	2396.64	1112.06	0.46	1162.96	1000.13	989.665	1051.87	0.44	73827	NM_178066.2	NM_178066.2
2310043N10Rik	Mus musculus RIKEN cDNA 2310043N10 gene (2310043N10Rik) on chromosome 19.	8813.82	4499.38	4269.29	2134.5	2480.98	3036.28	6168.04	2815.93	0.46	2249.43	1637.22	1405.33	1783.16	0.29	NA	NR_003513.2	NR_003513.2
2310045K21Rik		376.321	293.439	317.584	157.548	163.138	131.595	327.962	149.748	0.46	150.033	159.376	143.875	150.787	0.46	NA		AK009823
3000003G13Rik		1177.23	476.326	580.746	367.584	408.035	261.609	738.386	340.499	0.46	343.785	336.952	326.65	335.777	0.45	NA		AK019042
3010003L21Rik	PREDICTED: Mus musculus RIKEN cDNA 3010003L21 gene (3010003L21Rik), misc RNA.	998.007	385.906	504.072	306.069	283.37	308.405	622.43	288.952	0.46	270.827	296.691	263.288	276.751	0.44	NA	XR_005252.1	XR_005252.1
4833412N02Rik		485.809	228.732	307.887	152.312	162.7	150.727	334.054	153.038	0.46	153.264	170.697	166.012	164.136	0.49	NA		AK014688
6430628O11Rik		153.23	356.532	406.558	149.171	151.093	142.576	319.015	147.433	0.46	139.78	131.906	136.237	135.931	0.43	NA		AK032597
9030624G23Rik	PREDICTED: Mus musculus RIKEN cDNA 9030624G23 gene (9030624G23Rik), mRNA.	851.253	278.239	317.133	227.677	213.141	217.065	486.17	219.713	0.46	228.905	245.004	220.318	230.207	0.475	66808	XM_001003228.1	XM_001003228.1
9430068D24Rik		512.608	220.961	262.368	134.258	150.667	160.579	317.183	146.627	0.46	160.454	155.44	139.001	150.571	0.47	NA		AK034967
9430091F09Rik		543.284	266.314	283.302	167.621	176.974	154.049	362.307	165.627	0.46	149.338	178.372	179.277	168.869	0.47	NA		AK035122
9630041B11Rik		467.6	180.513	199.9	123.774	122.441	128.234	271.895	125.762	0.46	133.732	120.313	133.339	128.833	0.47	NA		AK036146
A130065C13Rik		567.663	284.817	324.337	172.955	189.76	178.859	390.975	180.404	0.46	173.774	145.801	154.515	157.998	0.4	NA		AK037935
A930019L04Rik		185.725	667.461	524.939	291.614	249.609	129.3	476.758	219.683	0.46	206.785	231.896	195.249	208.611	0.44	NA
Aldh18a1	Mus musculus aldehyde dehydrogenase 18 family, member A1 (Aldh18a1), nuclear gene encoding mitochondrial protein, transcript variant 1, mRNA.	2295.04	2647.32	2781.04	1025.65	1119.98	1370.17	2577.76	1173.51	0.46	1155.45	1411.54	1224.14	1257.36	0.49	56454	NM_019698.1	NM_019698.1
Arhgap22	Mus musculus Rho GTPase activating protein 22 (Arhgap22), mRNA.	2881.58	1170.42	1571.77	857.733	883.423	869.589	1820.06	833.818	0.46	728.17	825.852	870.286	812.16	0.45	239027	NM_153800.3	NM_153800.3
BC034090	PREDICTED: Mus musculus cDNA sequence BC034090, transcript variant 1 (BC034090), mRNA.	747.624	347.553	413.788	255.421	269.77	203.755	517.855	236.785	0.46	264.884	238.306	252.377	253.481	0.49	207792	XM_148974.6	XM_148974.6
C130002K18Rik		574.051	260.669	309.154	162.895	174.312	159.278	360.746	166.25	0.46	160.224	152.692	169.883	160.635	0.45	NA	XM_358371.1	XM_358371.1
C130064E22Rik		559.739	187.743	253.965	141.341	172.937	128.108	331.571	153.719	0.46	156.344	137.14	145.181	145.662	0.44	NA		AK048477
C130073O12Rik		547.454	296.482	313.149	169.968	180.22	199.904	401.423	182.782	0.46	207.477	201.778	190.323	200.308	0.5	NA		AK081751
C130087D21Rik		446.643	187.609	193.937	114.582	121.059	122.09	263.273	121.707	0.46	110.614	115.131	115.59	113.782	0.43	NA		AK081918
Csnk2a1-rs4		390.437	195.622	279.206	137.63	137.171	118.431	283.545	129.709	0.46	128.245	109.742	124.758	121.993	0.43	NA		AK011501
D030044A08Rik		399.59	201.566	208.494	129.009	125.615	135.322	275.341	125.306	0.46	125.053	126.039	116.172	122.147	0.44	NA		AK083553
Ddr2	Mus musculus discoidin domain receptor family, member 2 (Ddr2), mRNA.	335.408	291.366	414.089	165.128	175.561	169.91	347.07	160.271	0.46	150.489	151.331	165.318	155.41	0.45	18214	NM_022563.1	NM_022563.1
DXBwg1396e		713.552	228.164	263.977	185.964	182.273	184.021	407.881	188.46	0.46	191.765	197.889	203.902	198.385	0.49	NA	NM_029836.1	NM_029836.1
Gzmm	Mus musculus granzyme M (lymphocyte met-ase 1) (Gzmm), mRNA.	562.127	365.563	423.432	198.218	184.456	247.324	440.473	204.596	0.46	203.906	175.889	183.53	186.867	0.42	16904	NM_008504.2	NM_008504.2
HIP-1		385.567	209.558	241.192	133.385	134.24	127.78	276.869	127.897	0.46	139.269	124.617	121.136	127.831	0.46	NA		AK087586
Ldb1	Mus musculus LIM domain binding 1 (Ldb1), transcript variant 3, mRNA.	9981.69	5602.13	6934.52	3664.37	3613.66	2931.46	7407.46	3403.63	0.46	3377.76	3550.85	3558.54	3488.66	0.47	16825	NM_010697.1	NM_010697.1
Lmo4		8822.05	5015.18	5799.68	4479.37	4400.93	3898.4	6632.37	4206.24	0.46	4224.45	4169.2	3787.07	4053.16	0.435	NA		AK033097
LOC386168		495.642	168.266	191.833	126.919	124.592	130.648	271.659	125.316	0.46	125.942	124.807	121.448	123.877	0.46	NA	XM_359103.1	XM_359103.1
LOC386196		428.289	161.29	222.831	117.663	122.024	124.074	267.741	124.406	0.46	122.866	117.739	115.575	118.569	0.44	NA	XM_359114.1	XM_359114.1
Mospd3	Mus musculus motile sperm domain containing 3 (Mospd3), mRNA.	193.434	475.895	570.017	207.653	235.763	160.605	430.198	196.744	0.46	192.771	205.895	218.202	207.984	0.485	68929	NM_030037.1	NM_030037.1
Mum1	Mus musculus melanoma associated antigen (mutated) 1 (Mum1), mRNA.	4486.99	3137.23	3438.89	1645.83	1711.21	1984.6	3793.45	1734.23	0.46	1962.61	1737.87	1769.84	1835.11	0.48	68114	NM_023431.5	NM_023431.5
Pllp	Mus musculus plasma membrane proteolipid (Pllp), mRNA.	486.208	282.199	239.035	152.066	150.681	169.33	328.844	151.491	0.46	161.909	159.045	142.007	155.322	0.47	67801	NM_026385.4	NM_026385.4
Ppp2r5e	Mus musculus protein phosphatase 2, regulatory subunit B (B56), epsilon isoform (Ppp2r5e), mRNA.	2575.4	1566.34	1713.56	904.613	801.264	1093.62	1883.33	936.481	0.46	910.047	841.148	908.996	887.456	0.44	26932	NM_012024.2	NM_012024.2
Pus7l	Mus musculus pseudouridylate synthase 7 homolog (S. cerevisiae)-like (Pus7l), mRNA.	1343.3	638.558	741.705	417.097	405.27	454.693	893.739	408.965	0.46	434.568	442.562	433.687	436.767	0.49	78895	NM_172437.2	NM_172437.2
Rft1	Mus musculus RFT1 homolog (S. cerevisiae) (Rft1), mRNA.	995.219	658.178	702.2	370.464	337.331	390.881	779.679	362.526	0.46	333.014	337.734	270.232	316.095	0.41	328370	NM_177815.3	NM_177815.3
Ripk1	Mus musculus receptor (TNFRSF)-interacting serine-threonine kinase 1 (Ripk1), mRNA.	1817.6	960.177	1103.78	587.414	553.953	842.946	1328.02	606.849	0.46	494.289	519.902	487.067	498.989	0.38	19766	NM_009068.3	NM_009068.3
Sall2	Mus musculus sal-like 2 (Drosophila) (Sall2), mRNA.	1060.27	840.401	931.088	424.712	386.467	581.371	974.467	443.524	0.46	483.875	381.667	443.473	439.516	0.45	50524	NM_015772.2	NM_015772.2
Sh3tc2	Mus musculus SH3 domain and tetratricopeptide repeats 2 (Sh3tc2), mRNA.	828.953	703.154	735.542	326.181	313.773	426.421	759.94	352.93	0.46	355.123	264.553	296.543	308.338	0.41	225608	NM_172628.2	NM_172628.2
Trim67	PREDICTED: Mus musculus tripartite motif-containing 67, transcript variant 1 (Trim67), mRNA.	737.152	277.495	344.818	210.755	205.92	211.951	457.607	210.54	0.46	201.48	221.887	230.172	216.931	0.47	330863	XM_001004593.1	XM_001004593.1
Tshz3	Mus musculus teashirt zinc finger family member 3 (Tshz3), mRNA.	1992.19	1792.06	2222.78	771.342	916.557	1046.21	1998.81	915.419	0.46	1005.97	1030.46	949.151	995.337	0.5	243931	NM_172298.2	NM_172298.2
Vps26b	Mus musculus vacuolar protein sorting 26 homolog B (yeast) (Vps26b), mRNA.	1206.66	445.061	565.293	295.438	286.924	369.433	711.956	330.886	0.46	354.553	337.6	357.26	349.938	0.49	69091	NM_178027.3	NM_178027.3
0610009J05Rik		586.834	299.293	443.309	202.046	210.252	226.08	446.555	200.565	0.45	180.711	209.907	165.563	188.18	0.42	NA		AK002411
2610202E01Rik		328.129	335.151	438.021	164.8	163.477	175.497	365.039	164.746	0.45	160.582	151.809	162.531	158.035	0.43	NA
2700033B16Rik		223.59	521.149	645.178	179.869	180.525	227.788	452.078	202.057	0.45	158.278	156.282	176.075	162.683	0.36	NA		XM_489058
2810436B12Rik		592.468	220.489	192.447	149.319	152.901	153.824	339.904	154.534	0.45	149.482	154.528	131.591	145.71	0.43	NA
3110049J23Rik	Mus musculus RIKEN cDNA 3110049J23 gene (3110049J23Rik), mRNA.	1311.04	610.648	736.099	356.543	367.236	434.174	867.263	389.99	0.45	375.303	441.203	446.47	420.414	0.48	67307	NM_026085.2	NM_026085.2
4831437C03Rik		802.104	274.648	258.852	178.516	183.713	229.846	440.846	199.763	0.45	201.226	217.436	176.61	199.642	0.45	NA		AK029240
4930519N13Rik	Mus musculus RIKEN cDNA 4930519N13 gene (4930519N13Rik), mRNA.	984.514	464.398	397.054	287.272	291.456	307.933	667.324	299.835	0.45	254.531	261.585	269.496	262.213	0.39	78177	NM_207204.1	NM_207204.1
6430402H23Rik		516.491	168.757	224.07	141.918	138.967	158.573	321.659	145.39	0.45	148.152	139.128	146.205	144.51	0.45	NA		AK078177
6430407D20Rik		465.763	243.855	257.905	151.211	153.214	133.409	323.979	147.068	0.45	158.982	155.342	167.121	160.318	0.49	NA		AK018273
A130028J20Rik		942.284	478.267	570.633	252.849	267.963	390.116	654.78	292.257	0.45	274.556	279.453	300.213	284.271	0.43	NA
A230106M15Rik	Mus musculus RIKEN cDNA A230106M15 gene (A230106M15Rik), mRNA.	2258.38	886.448	1166.38	647.757	631.601	628.038	1350.02	604.146	0.45	652.654	661.691	645.563	651.958	0.48	231717	NM_175474.3	NM_175474.3
A430106B04Rik		612.595	283.963	335.947	166.565	169.548	226.401	414.493	184.981	0.45	163.932	164.493	149.368	158.575	0.38	NA		AK040546
A630008H02Rik		316.447	196.851	226.504	126.639	116.51	118.574	252.932	114.85	0.45	110.383	120.609	121.733	117.269	0.46	NA		AK041423
Acss1	Mus musculus acyl-CoA synthetase short-chain family member 1 (Acss1), nuclear gene encoding mitochondrial protein, mRNA.	1349.66	604.679	677.75	352.047	352.242	469.641	867.223	393.057	0.45	396.038	314.784	336.947	352.807	0.41	68738	NM_080575.1	NM_080575.1
Atp5e	Mus musculus ATP synthase, H+ transporting, mitochondrial F1 complex, epsilon subunit (Atp5e), nuclear gene encoding mitochondrial protein, mRNA.	974.241	228.205	266.19	218.283	199.296	251.719	509.269	226.871	0.45	235.379	232.505	208.336	226.323	0.44	67126	NM_025983.3	NM_025983.3
Atr		1344.01	575.51	629.417	324.603	298.804	461.291	828.897	376.696	0.45	397.578	368.854	318.695	362.132	0.44	NA	XM_356175.1	XM_356175.1
B9d1	Mus musculus B9 protein domain 1 (B9d1), mRNA.	1435.72	608.49	618.839	416.925	431.262	453.751	963.799	429.331	0.45	507.036	481.425	457.779	482.433	0.5	27078	NM_013717.2	NM_013717.2
Btbd12	Mus musculus BTB (POZ) domain containing 12 (Btbd12), mRNA.	2047.63	934.55	1176.14	658.882	673.806	591.898	1405.18	631.862	0.45	748.526	585.909	678.739	679.809	0.48	52864	NM_177472.4	NM_177472.4
C130067A03Rik		425.224	193.817	243.853	140.608	135.231	124.32	287.963	130.998	0.45	131.02	133.917	133.557	132.905	0.46	NA	NM_177239.1	NM_177239.1
E030024L06Rik		1061.49	460.044	593.388	322.686	334.677	338.423	702.812	316.714	0.45	329.07	344.532	325.445	333.399	0.47	NA		AK053170
Eme2		794.246	288.193	308.75	197.343	203.069	249.108	477.796	216.327	0.45	206.659	207.176	237.123	216.783	0.45	NA	XM_128555.4	XM_128555.4
Hapln4	Mus musculus hyaluronan and proteoglycan link protein 4 (Hapln4), mRNA.	833.168	420.099	395.304	243.699	252.831	252.754	545.991	247.247	0.45	226.761	234.416	222.297	227.608	0.42	330790	NM_177900.4	NM_177900.4
Hps1	Mus musculus Hermansky-Pudlak syndrome 1 homolog (human) (Hps1), mRNA.	780.071	981.351	1222.24	438.971	481.608	448.965	986.322	447.16	0.45	389.709	378.3	397.415	388.024	0.39	192236	NM_019424.2	NM_019424.2
LOC382153		361.654	435.091	454.626	200.685	171.357	191.478	419.312	188.946	0.45	192.186	189.032	239.828	208.156	0.5	NA	XM_356249.1	XM_356249.1
LOC627317	PREDICTED: Mus musculus similar to ribosomal protein L11 (LOC627317), misc RNA.	1415.52	492.815	605.655	388.204	394.035	411.91	890.597	404.115	0.45	441.363	446.207	419.713	434.277	0.49	NA	XR_033591.1	XR_033591.1
Pgbpll		2492.35	1110.54	1312.03	812.853	794.006	709.523	1645.21	738.701	0.45	696.6	797.565	754.104	755.583	0.46	NA		NM_145147
Ppp1r12a		1078.79	877.028	993.24	438.171	450.788	436.416	970.552	439.624	0.45	388.063	393.353	447.478	412.911	0.425	NA	XM_137239.3	XM_137239.3
Qtrt1	Mus musculus queuine tRNA-ribosyltransferase 1 (Qtrt1), mRNA.	1311.31	621.706	720.6	368.145	376.854	405.703	862.08	391.94	0.45	324.357	345.937	337.038	335.927	0.39	60507	NM_021888.1	NM_021888.1
Scn1a		526.531	286.258	299.205	174.867	184.094	129.807	373.413	168.338	0.45	200.495	185.42	173.92	184.644	0.49	NA	NM_018733.1	NM_018733.1
Sharpin	Mus musculus SHANK-associated RH domain interacting protein (Sharpin), mRNA.	2298.24	850.869	910.114	509.595	508.785	618.916	1258.01	563.968	0.45	674.876	508.516	521.629	572.606	0.46	106025	NM_025340.1	NM_025340.1
Slc7a14	Mus musculus solute carrier family 7 (cationic amino acid transporter, y+ system), member 14 (Slc7a14), mRNA.	389.084	539.749	531.17	267.076	214.799	182.205	498.238	217.125	0.45	230.493	213.636	210.67	218.044	0.46	241919	NM_172861.2	NM_172861.2
Sox10	PREDICTED: Mus musculus SRY-box containing gene 10 (Sox10), mRNA.	14300.4	7365.93	9151.24	4761.55	4774.03	4685.42	10420.9	4702.07	0.45	5472.46	4393.27	5004.29	4918.47	0.47	20665	XM_985075.2	XM_985075.2
Spns1	Mus musculus spinster homolog 1 (Drosophila) (Spns1), mRNA.	1066.72	346.386	403.206	319.415	297.11	272.555	670.81	302.928	0.45	280.532	290.168	252.3	275.814	0.41	73658	NM_023712.1	NM_023712.1
Tssc8		577.129	161.679	237.621	140.075	145.395	154.943	338.953	151.962	0.45	121.584	139.682	130.929	129.609	0.38	NA
Ulk3	PREDICTED: Mus musculus unc-51-like kinase 3 (C. elegans), transcript variant 1 (Ulk3), mRNA.	1997.08	1065.97	1239.12	543.676	647.579	715.562	1374.88	616.852	0.45	724.238	683.309	635.947	674.091	0.49	71742	XM_620754.3	XM_620754.3
Vps37b	Mus musculus vacuolar protein sorting 37B (yeast) (Vps37b), mRNA.	1971.93	969.843	1120.8	632.244	635.039	598.591	1325.02	601.951	0.45	481.028	553.544	493.66	506.521	0.38	330192	NM_177876.4	NM_177876.4
Wipf1	Mus musculus WAS/WASL interacting protein family, member 1 (Wipf1), mRNA.	3508.62	2058.97	2029.29	997.226	990.744	1387.5	2544.75	1142.02	0.45	1304.76	1024.71	1033.51	1096.24	0.43	215280	NM_153138.3	NM_153138.3
Ypel1	Mus musculus yippee-like 1 (Drosophila) (Ypel1), mRNA.	683.538	400.397	417.391	204.483	200.82	258.59	499.303	224.066	0.45	228.608	253.823	216.379	232.205	0.47	106369	NM_023249.4	NM_023249.4
Zfp692	Mus musculus zinc finger protein 692 (Zfp692), transcript variant 1, mRNA.	871.649	475.503	521.99	256.105	268.412	252.223	632.573	259.752	0.45	255.175	261.122	234.625	251.546	0.435	103836	NM_182996.3	NM_182996.3
Mterf	Mus musculus mitochondrial transcription termination factor (Mterf), nuclear gene encoding mitochondrial protein, transcript variant 2, mRNA.	1724.92	642.434	678.875	430.695	478.406	516.643	1070.4	473.574	0.445	512.702	488.406	407.435	465.996	0.435	545725	NM_172135.2	NM_172135.2
1700029J07Rik	Mus musculus RIKEN cDNA 1700029J07 gene (1700029J07Rik), mRNA.	642.347	273.299	297.098	168.307	179.684	198.775	408.525	181.403	0.44	183.719	176.5	159.314	172.684	0.42	69479	NM_001033148.2	NM_001033148.2
2310032M22Rik		428.378	287.827	323.023	173.357	166.318	132.246	348.409	154.214	0.44	152.888	134.674	137.647	141.939	0.41	NA		AK009582
2700049A03Rik		1269.43	637.435	738.406	331.694	318.29	430.258	808.677	358.915	0.44	421.119	403.824	374.477	400.348	0.5	NA	XM_126944.3	XM_126944.3
4933427D14Rik	Mus musculus RIKEN cDNA 4933427D14 gene (4933427D14Rik), mRNA.	1334.2	804.789	861.408	363.604	383.677	563.109	1004.77	443.476	0.44	415.833	359.083	377.53	381.532	0.38	74477	NM_028963.2	NM_028963.2
6430604K15Rik	Mus musculus RIKEN cDNA 6430604K15 gene (6430604K15Rik), mRNA.	1313.37	563.748	747.649	417.301	406.466	371.171	912.008	401.123	0.44	343.183	362.852	345.262	350.593	0.38	269997	NM_175560.3	NM_175560.3
9430052C07Rik		739.051	305.186	359.618	175.687	195.968	232.851	478.718	209.279	0.44	194.594	192.785	183.578	190.119	0.4	NA
9530095N04Rik		356.163	297.413	319.565	145.497	140.134	148.38	322.861	141.128	0.44	127.338	139.918	118.164	128.852	0.4	NA		AK079300
A330057G13Rik		694.798	459.515	552.103	308.418	273.916	132.262	571.752	252.328	0.44	289.42	265.24	255.385	271.764	0.48	NA		AK039536
A630036P20Rik		823.859	238.304	344.803	170.361	176.069	283.112	473.348	209.48	0.44	155.554	176.096	148.147	161.325	0.34	NA
Adam32	Mus musculus a disintegrin and metallopeptidase domain 32 (Adam32), mRNA.	629.517	342.487	324.92	161.968	175.125	204.255	420.849	186.326	0.44	158.846	144.748	162.913	155.728	0.37	353188	NM_153397.1	NM_153397.1
Aff4	Mus musculus AF4/FMR2 family, member 4 (Aff4), mRNA.	1237.81	497.356	661.462	325.767	316.444	389.158	794.072	346.327	0.44	367.086	412.754	375	386.31	0.49	93736	NM_033565.1	NM_033565.1
Alkbh7	Mus musculus alkB, alkylation repair homolog 7 (E. coli) (Alkbh7), mRNA.	1548.21	602.402	655.571	395.657	399.498	418.452	912.012	403.513	0.44	416.691	445.628	478.423	451.008	0.49	66400	NM_025538.2	NM_025538.2
Appl2	Mus musculus adaptor protein, phosphotyrosine interaction, PH domain and leucine zipper containing 2 (Appl2), mRNA.	3154.24	1838.53	1874.75	866.031	938.845	1235.05	2313.55	1014.76	0.44	906.404	642.422	747.708	773.531	0.33	216190	NM_145220.2	NM_145220.2
Atpbd1b	Mus musculus ATP binding domain 1 family, member B (Atpbd1b), mRNA.	3833.77	1802.56	2294.37	995.553	1043.83	1266.96	2543.21	1106.85	0.44	1002.57	1115.54	997.386	1040.84	0.41	100210	NM_133884.1	NM_133884.1
B130052F17Rik		538.683	226.877	256.542	147.678	157.398	162.604	343.358	152.21	0.44	172.929	148.084	150.164	157.833	0.46	NA		AK045259
C1ql2	Mus musculus complement component 1, q subcomponent-like 2 (C1ql2), mRNA.	1026.96	387.006	463.473	258.078	260.97	285.787	597.8	265.041	0.44	216.825	240.26	208.083	220.354	0.37	226359	NM_207233.1	NM_207233.1
Cdc123	Mus musculus cell division cycle 123 homolog (S. cerevisiae) (Cdc123), mRNA.	794.356	232.917	232.828	172.258	169.941	203.488	420.043	185.659	0.44	191.793	183.145	202.544	193.51	0.46	98828	NM_133837.4	NM_133837.4
Cwf19l1	Mus musculus CWF19-like 1, cell cycle control (S. pombe) (Cwf19l1), mRNA.	1625.38	874.889	996.631	493.145	486.679	621.318	1169.48	524.956	0.44	553.778	577.565	560.053	562.873	0.475	72502	NM_001081077.1	NM_001081077.1
E230029F23Rik		1204.53	433.474	592.031	317.989	350.142	349.605	758.126	335.937	0.44	290.993	302.118	281.865	290.669	0.38	NA		AK087634
EG433224	Mus musculus predicted gene, EG433224 (EG433224) on chromosome 19.	2659.31	1368.11	1505.91	682.488	747.18	934.263	1766	776.761	0.44	701.221	852.787	718.951	760.996	0.43	NA	NR_002891.1	NR_002891.1
Fbxo27	Mus musculus F-box protein 27 (Fbxo27), mRNA.	723.165	271.527	353.176	210.637	198.229	222.861	462.302	201.793	0.44	199.191	203.767	212.39	204.884	0.44	233040	NM_207238.2	NM_207238.2
Irs2	Mus musculus insulin receptor substrate 2 (Irs2), mRNA.	2824.88	2061.17	2193.36	1475.17	1543.89	232.053	2333.15	1033.11	0.44	856.915	997.243	1113.36	978.891	0.42	384783	NM_001081212.1	NM_001081212.1
LOC100048301	PREDICTED: Mus musculus similar to RNA Polymerase II subunit 14.5 kD (LOC100048301), mRNA.	3438.55	1314.13	1580.02	973.292	909.075	1046.6	2098.37	933.323	0.44	838.096	874.976	882.058	863.849	0.41	100048301	XM_001480232.1	XM_001480232.1
LOC100048589	PREDICTED: Mus musculus similar to CDNA sequence BC052040, transcript variant 1 (LOC100048589), mRNA.	1121.37	490.783	540.068	300.022	281.558	377.98	726.366	317.163	0.44	388.744	328.005	314.411	343.998	0.47	100048589	XM_001480260.1	XM_001480260.1
LOC277045		441.552	178.105	204.874	117.754	121.557	124.431	274.942	121.302	0.44	121.672	123.619	113.873	120.124	0.44	NA	XM_203578.3	XM_203578.3
LOC381066		767.699	290.797	371.794	207.917	224.53	278.91	493.168	216.536	0.44	246.307	252.61	231.787	243.49	0.49	NA	XM_354986.1	XM_354986.1
Nhlrc1	Mus musculus NHL repeat containing 1 (Nhlrc1), mRNA.	1747.96	756.792	890.373	541.85	497.791	558.843	1224.52	534.902	0.44	595.564	611.845	590.579	600.147	0.49	105193	NM_175340.3	NM_175340.3
Polg2		873.44	378.417	422.765	240.985	232.572	288.672	570.629	249.963	0.44	216.24	226.798	213.56	219.695	0.39	NA		NM_015810
Pom121	Mus musculus nuclear pore membrane protein 121 (Pom121), mRNA.	810.885	261.931	296.673	209.353	177.205	196.32	437.871	191.233	0.44	204.198	213.818	191.354	203.235	0.46	107939	NM_148932.1	NM_148932.1
Pou3f1	Mus musculus POU domain, class 3, transcription factor 1 (Pou3f1), mRNA.	1065.3	518.769	509.969	337.07	345.042	289.665	701.395	311.956	0.44	258.276	283.264	252.121	266.854	0.38	18991	NM_011141.2	NM_011141.2
Rin1	Mus musculus Ras and Rab interactor 1 (Rin1), mRNA.	2736.06	1100.12	1347.03	725.782	714.779	849.382	1714.75	750.736	0.44	577.409	657.506	659.93	642.963	0.37	225870	NM_145495.2	NM_145495.2
Rnf113a1	Mus musculus ring finger protein 113A1 (Rnf113a1), mRNA.	1395.93	620.72	702.996	418.688	347.204	492.106	933.193	406.425	0.44	439.214	390.939	406.34	411.22	0.44	69942	NM_153503.1	NM_153503.1
Rpp25	Mus musculus ribonuclease P 25 subunit (human) (Rpp25), mRNA.	896.793	341.479	429.905	253.035	254.784	288.932	605.848	267.287	0.44	244.337	222.958	236.299	235.173	0.39	102614	NM_133982.1	NM_133982.1
Snx33	Mus musculus sorting nexin 33 (Snx33), mRNA.	803.767	487.666	538.758	250.79	249.436	306.646	590.039	258.458	0.44	251.659	199.131	228.878	228.87	0.39	235406	NM_175483.5	NM_175483.5
St6galnac2	Mus musculus ST6 (alpha-N-acetyl-neuraminyl-2,3-beta-galactosyl-1, 3)-N-acetylgalactosaminide alpha-2,6-sialyltransferase 2 (St6galnac2), mRNA.	583.515	274.015	322.411	150.684	163.385	186.955	389.229	172.207	0.44	173.552	155.631	157.204	162.655	0.42	20446	NM_009180.3	NM_009180.3
Supv3l1	Mus musculus suppressor of var1, 3-like 1 (S. cerevisiae) (Supv3l1), mRNA.	1497.97	607.42	694.739	420.601	401.07	477.961	942.981	413.844	0.44	458.851	439.585	438.658	445.145	0.47	338359	NM_181423.2	NM_181423.2
Tor1b	Mus musculus torsin family 1, member B (Tor1b), mRNA.	1501.1	651.633	709.029	407.715	395.518	469.574	970.479	427.657	0.44	374.96	398.292	349.79	373.424	0.38	30934	NM_133673.3	NM_133673.3
Wbscr16	Mus musculus Williams-Beuren syndrome chromosome region 16 homolog (human) (Wbscr16), mRNA.	1012.02	422.073	445.529	251.929	245.992	296.652	607.865	269.951	0.44	217.182	293.103	258.942	258.106	0.42	94254	NM_033572.1	NM_033572.1
Zc3h6	Mus musculus zinc finger CCCH type containing 6 (Zc3h6), mRNA.	1289.43	495.048	585.917	314.215	309.127	430.822	829.721	362.778	0.44	365.088	337.37	312.55	340.787	0.41	78751	NM_178404.2	NM_178404.2
Zfp41		943.263	474.71	527.122	223.198	243.104	346.122	627	273.963	0.44	300.695	267.961	277.561	281.559	0.455	NA	NM_011759.1	NM_011759.1
Zkscan3	Mus musculus zinc finger with KRAB and SCAN domains 3 (Zkscan3), mRNA.	955.483	339.754	372.705	218.671	204.575	282.442	553.657	244.031	0.44	250.348	203.871	206.059	220.361	0.4	72739	NM_023685.3	NM_023685.3
Znhit2	Mus musculus zinc finger, HIT domain containing 2 (Znhit2), mRNA.	3531.24	1454.24	1746.58	870.406	798.937	1161.96	2202.57	959.261	0.44	951.68	957.159	976.018	960.857	0.44	29805	NM_013859.2	NM_013859.2
1110003F05Rik		1082.85	685.753	835.56	312.21	312.485	568.536	883.807	380.465	0.43	366.932	269.532	280.496	308.04	0.35	NA
1200011O22Rik	Mus musculus RIKEN cDNA 1200011O22 gene (1200011O22Rik), mRNA.	1802.64	815.936	959.193	475.083	508.609	535.394	1212.91	519.468	0.43	465.758	489.66	484.816	480.74	0.4	71735	NM_027891.3	NM_027891.3
1810062O18Rik		868.928	395.433	413.484	246.549	244.075	307.523	603.156	259.192	0.43	303.252	301.895	272.746	293.998	0.49	NA
2410008K03Rik	Mus musculus RIKEN cDNA 2410008K03 gene (2410008K03Rik), mRNA.	1753.57	648.942	789.814	501.784	467.177	560.062	1171.21	504.766	0.43	551.482	456.531	440.167	484.831	0.41	71962	NM_028022.1	NM_028022.1
3110021A11Rik	PREDICTED: Mus musculus RIKEN cDNA 3110021A11 gene (3110021A11Rik), mRNA.	725.926	228.396	329.98	172.651	178.549	197.6	438.358	190.021	0.43	193.778	175.089	158.763	175.697	0.4	67289	XM_001479998.1	XM_001479998.1
5930412G12Rik		1599.66	705.433	830.484	432.524	440.757	457.986	1036.89	444.911	0.43	338.501	427.167	431.764	402.255	0.39	NA
9830134N18Rik		603.502	141.079	227.602	120.36	113.433	114.283	289.048	123.655	0.43	113.942	110.808	111.815	112.094	0.39	NA		AK036570
A230106J09Rik		587.682	280.32	327.222	177.751	170.581	158.425	401.521	172.845	0.43	193.45	173.304	197.218	188.349	0.47	NA		AK020717
A430070A22Rik		506.457	306.598	439.053	166.267	191.221	207.984	424.644	183.135	0.43	154.675	173.665	184.335	171.357	0.4	NA		AK040147
A930030J18Rik		698.475	291.271	364.281	196.162	179.823	195.334	459.043	196.252	0.43	186.241	196.767	196.067	192.931	0.42	NA		AK044660
AA415398	Mus musculus expressed sequence AA415398 (AA415398), mRNA.	806.739	378.626	497.451	251.899	239.655	275.231	566.885	246.517	0.43	265.286	259.992	260.605	261.987	0.46	433752	NM_001004178.1	NM_001004178.1
Acadsb	Mus musculus acyl-Coenzyme A dehydrogenase, short/branched chain (Acadsb), nuclear gene encoding mitochondrial protein, mRNA.	2008.7	754.826	849.282	419.192	415.103	672.356	1207.55	515.797	0.43	399.218	375.165	410.362	392.719	0.33	66885	NM_025826.3	NM_025826.3
AI837181	Mus musculus expressed sequence AI837181 (AI837181), mRNA.	3247.82	2033.16	2275.32	1035.64	1021.4	1048.62	2495.14	1068.11	0.43	1110.78	1206.77	1396.96	1235.22	0.5	107242	NM_134149.1	NM_134149.1
Alcam	Mus musculus activated leukocyte cell adhesion molecule (Alcam), mRNA.	1318.27	814.025	882.482	425.463	393.026	393.977	988.188	421.719	0.43	372.157	379.87	310.696	356.072	0.36	11658	NM_009655.1	NM_009655.1
Arglu1	Mus musculus arginine and glutamate rich 1 (Arglu1), mRNA.	7716.6	5322.91	6126.21	2461.81	2926.8	2767.95	6452.88	2743.7	0.43	3004.73	3038.39	2466.84	2876.64	0.45	234023	NM_176849.3	NM_176849.3
B130016L16Rik		450.748	155.522	205.706	133.303	115.941	116.052	273.474	118.432	0.43	116.963	127.064	112.245	118.699	0.43	NA		AK044970
B930030B22Rik		1526.03	743.903	961.485	365.597	336.732	587.564	1041.76	444.691	0.43	342.274	356.283	387.193	360.567	0.35	NA
BB146404	Mus musculus expressed sequence BB146404 (BB146404), mRNA.	787.865	263.932	328.961	192.895	176.172	214.574	446.515	193.004	0.43	208.417	233.137	219.112	218.863	0.49	103511	NM_178908.3	NM_178908.3
C530036F05Rik		708.393	208.843	326.225	165.878	178.605	160.702	392.507	169.922	0.43	184.419	141.04	146.578	156.135	0.4	NA
C87860		843.91	285.334	376.751	200.667	231.564	188.863	473.902	205.167	0.43	213.092	235.253	245.076	230.273	0.49	NA		NM_133787
Col20a1	PREDICTED: Mus musculus collagen, type XX, alpha 1 (Col20a1), mRNA.	632.048	230.298	290.032	166.562	168.483	166.339	388.34	166.937	0.43	188.464	166.294	156.728	170.864	0.44	73368	XM_181390.5	XM_181390.5
Csdc2	Mus musculus cold shock domain containing C2, RNA binding (Csdc2), mRNA.	1075.37	384.1	440.056	277.245	259.029	235.971	598.537	254.761	0.43	259.865	293.942	284.061	281.104	0.47	105859	NM_145473.2	NM_145473.2
E030040G24Rik		543.594	954.436	1256.31	351.898	363.685	498.293	903.312	386.482	0.43	382.57	342.42	332.302	352.213	0.39	NA		AK087259
EG226654	PREDICTED: Mus musculus predicted gene, EG226654, transcript variant 1 (EG226654), mRNA.	779.24	323.69	354.75	208.001	218.373	236.378	511.51	221.898	0.43	246.094	229.339	217.823	234.001	0.46	226654	XM_129558.5	XM_129558.5
Emid2	Mus musculus EMI domain containing 2 (Emid2), mRNA.	499.074	217.224	229.394	135.323	140.82	124.512	321.754	138.032	0.43	131.369	135.249	138.565	135.269	0.42	140709	NM_024474.2	NM_024474.2
Gab1	Mus musculus growth factor receptor bound protein 2-associated protein 1 (Gab1), mRNA.	2622.8	3851.8	4286.45	1368.02	1310.24	2157.93	3716.78	1615.58	0.43	1937.16	1407.38	1636.7	1645.23	0.44	14388	NM_021356.2	NM_021356.2
Gm88	PREDICTED: Mus musculus gene model 88, (NCBI) (Gm88), mRNA.	688.668	486.715	574.375	259.038	238.207	248.978	588.276	253.744	0.43	254.499	298.729	306.529	286.6	0.49	224813	XM_001478757.1	XM_001478757.1
Gpt1	Mus musculus glutamic pyruvic transaminase 1, soluble (Gpt1), mRNA.	767.965	386.032	432.894	227.948	216.045	236.249	517.026	224.714	0.43	222.375	215.749	213.493	217.156	0.42	76282	NM_182805.1	NM_182805.1
Grem1		358.286	401.225	589.988	194.701	191.08	178.427	431.71	185.023	0.43	139.477	151.709	137.885	143.638	0.33	NA	NM_011824.1	NM_011824.1
Gtf2h3	Mus musculus general transcription factor IIH, polypeptide 3 (Gtf2h3), mRNA.	2666.82	1094.19	1184.79	723.423	669.49	789.779	1651.82	717.887	0.43	734.305	674.054	710.269	706.019	0.43	209357	NM_181410.2	NM_181410.2
LOC100041003	PREDICTED: Mus musculus similar to D5Ertd577e protein (LOC100041003), misc RNA.	467.285	209.826	241.089	134.344	124.063	141.997	293.786	126.121	0.43	130.351	133.157	124.009	129.189	0.44	NA	XR_032541.1	XR_032541.1
LOC100048439	PREDICTED: Mus musculus similar to homeodomain interacting protein kinase 3 (LOC100048439), mRNA.	1861.26	688.715	831.302	390.006	436.835	692.003	1195.26	519.403	0.43	539.239	531.068	496.403	520.466	0.44	100048439	XM_001479980.1	XM_001479980.1
LOC333751		1649.84	598.308	607.515	473.142	416.404	309.184	996.17	429.549	0.43	425.173	416.89	398.089	415.197	0.42	NA	XM_289869.2	XM_289869.2
LOC386179		677.989	241.441	224.419	169.297	159.955	130.102	375.27	163.205	0.43	174.633	165.365	166.375	168.399	0.45	NA	XM_359105.1	XM_359105.1
Mgp	Mus musculus matrix Gla protein (Mgp), mRNA.	3523.63	20668.2	21542.4	5185.9	5718.76	6768.35	13488.9	5807.79	0.43	5368.32	5939.2	5946.79	5730.08	0.42	17313	NM_008597.3	NM_008597.3
Mkrn3	Mus musculus makorin, ring finger protein, 3 (Mkrn3), mRNA.	773.782	299.939	385.074	196.649	205.886	264.925	498.498	216.491	0.43	201.703	178.203	185.603	187.634	0.38	22652	NM_011746.2	NM_011746.2
Narf	Mus musculus nuclear prelamin A recognition factor (Narf), mRNA.	768.646	351.915	371.685	222.031	201.681	242.264	499.494	216.654	0.43	199.067	197.219	223.057	205.688	0.41	67608	NM_026272.2	NM_026272.2
Osgin1	Mus musculus oxidative stress induced growth inhibitor 1 (Osgin1), mRNA.	1575.35	721.48	852.044	418.473	430.949	514	1046.44	445.496	0.43	314.747	231.44	316.915	289.143	0.28	71839	NM_027950.1	NM_027950.1
Pou6f1	Mus musculus POU domain, class 6, transcription factor 1 (Pou6f1), mRNA.	1646.59	1351.48	1592.57	593.414	609	711.155	1517.52	654.091	0.43	714.853	765.126	766.685	750.84	0.49	19009	NM_010127.3	NM_010127.3
Prdm15		898.435	419.154	500.696	227.762	227.129	301.496	598.103	255.908	0.43	244.719	262.626	238.691	249.148	0.42	NA
Sh3bp2	Mus musculus SH3-domain binding protein 2 (Sh3bp2), mRNA.	2611.28	1448.43	1679.33	857.5	942.099	758.006	1921.86	832.672	0.43	672.674	707.316	689.549	688.102	0.36	24055	NM_011893.2	NM_011893.2
Smoc1	Mus musculus SPARC related modular calcium binding 1 (Smoc1), mRNA.	987.215	513.885	585.934	295.379	246.957	352.293	677.1	292.908	0.43	337.783	260.48	275.018	294.392	0.43	64075	NM_022316.1	NM_022316.1
Snhg10	Mus musculus small nucleolar RNA host gene (non-protein coding) 10 (Snhg10) on chromosome 12.	2138.56	716.849	954.447	590.628	589.169	577.357	1353.55	586.245	0.43	634.595	631.891	583.741	614.499	0.45	NA	NR_003145.2	NR_003145.2
Stac	Mus musculus src homology three (SH3) and cysteine rich domain (Stac), mRNA.	7790.82	4954.71	5216.07	2359.74	2530.48	2718.2	5870.85	2502.29	0.43	1921.91	2871.4	2261.6	2366.38	0.4	20840	NM_016853.2	NM_016853.2
Tmem161a	Mus musculus transmembrane protein 161A (Tmem161a), mRNA.	850.079	238.122	288.191	195.692	205.665	215.472	460.651	200.206	0.43	201.019	168.808	187.388	188.298	0.41	234371	NM_145597.2	NM_145597.2
Wtip	Mus musculus WT1-interacting protein (Wtip), mRNA.	3876.03	2271.35	2516.96	1042.27	1296.39	1388.06	2913.95	1248.18	0.43	1171.56	1144.86	1360.49	1231.35	0.42	101543	NM_207212.2	NM_207212.2
Zbtb17	Mus musculus zinc finger and BTB domain containing 17 (Zbtb17), mRNA.	3383.32	1132.81	1531.33	986.202	992.135	948.016	2220.97	963.645	0.43	974.449	937.266	892.101	940.161	0.42	22642	NM_009541.1	NM_009541.1
Nid1	Mus musculus nidogen 1 (Nid1), mRNA.	1619.28	3563.96	3518.03	1458.57	1447.14	2166.15	2929.47	1775.94	0.425	1985.27	1578.37	1513.77	1703.57	0.41	18073	NM_010917.1	NM_010917.1
Twistnb	Mus musculus TWIST neighbor (Twistnb), mRNA.	1009.18	321.585	318.411	248.351	249.842	188.286	528.611	224.574	0.425	266.996	233.218	241.843	246.584	0.465	28071	NM_172253.2	NM_172253.2
Crebbp		836.877	476.431	611.631	175.237	167.894	136.393	641.619	156.136	0.423333	163.872	154.961	160.214	159.526	0.426667	NA	XM_148699.3	XM_148699.3
0710007G10Rik		1766.63	839.111	1020.64	490.918	452.652	555.811	1176.84	493.08	0.42	536.676	495.131	488.319	505.719	0.43	NA
1810013B01Rik		801.068	386.887	476.908	240.003	235.269	243.993	554.241	232.713	0.42	238.495	247.713	229.169	237.672	0.43	NA		NM_029631
2010004M13Rik		2305.24	965.386	1224.1	660.522	579.003	633.246	1498.38	623.177	0.42	621.679	692.876	659.495	656.587	0.44	NA
2210411K11Rik	Mus musculus RIKEN cDNA 2210411K11 gene (2210411K11Rik), mRNA.	1587.62	491.288	607.676	394.589	376.697	362.621	857.379	358.496	0.42	361.101	365.883	382.486	370.586	0.43	664968	NM_029384.1	NM_029384.1
2700024H10Rik		1116.02	362.236	518.464	261.701	269.22	306.163	669.556	284.455	0.42	249.485	210.912	237.776	233.712	0.35	NA
2810021B07Rik	Mus musculus RIKEN cDNA 2810021B07 gene (2810021B07Rik), mRNA.	930.822	441.363	512.613	234.55	239.732	297.9	632.751	264.136	0.42	297.593	301.491	250.78	280.882	0.44	66308	NM_025479.4	NM_025479.4
2810454F19Rik		164.033	456.102	482.07	172.478	179.706	132.943	364.261	152.713	0.42	155.369	166.106	163.606	161.56	0.44	NA
3110053B16Rik	PREDICTED: Mus musculus RIKEN cDNA 3110053B16 gene (3110053B16Rik), mRNA.	660.99	285.137	252.407	171.1	180.921	156.916	401.263	168.825	0.42	181.405	161.383	185.502	176.54	0.44	73185	XM_994752.1	XM_994752.1
6430540M20Rik		2042.41	1006.63	1259.89	573.01	592.021	789.183	1469.88	619.365	0.42	558.138	528.765	519.315	535.198	0.36	NA		AK032418
6430562A12Rik		713.205	226.19	319.821	177.902	175.239	158.33	415.711	173.727	0.42	185.5	151.321	140.088	159.621	0.38	NA		AK032481
8030402P03Rik		771.806	307.291	402.457	193.769	216.514	186.139	473.49	197.591	0.42	194.554	193.773	167.253	184.828	0.39	NA		AK078743
A230057G18Rik		9568.95	3407.68	5809.67	450.805	665.991	649.815	6272.84	581.106	0.42	1076.44	1202.68	830.637	1015.72	0.425	NA		XM_489103
A530092L01Rik		656.034	244.247	274.914	160.755	166.251	161.247	384.503	161.865	0.42	174.527	182.058	172.179	175.896	0.46	NA		AK041221
A630097D09Rik		1536	598.844	820.977	352.099	399.921	475.401	991.059	411.878	0.42	338.59	385.464	397.504	376.972	0.38	NA		AK042500
B930010D08Rik		675.811	320.449	348.427	180.207	179.593	193.254	438.107	181.95	0.42	185.09	184.233	194.73	188.006	0.43	NA		AK046997
B9d2	Mus musculus B9 protein domain 2 (B9d2), mRNA.	1614.33	575.062	565.987	356.987	373.92	434.365	974.295	405.68	0.42	406.51	352.257	371.832	378.588	0.39	232987	NM_172148.1	NM_172148.1
BC057893	Mus musculus cDNA sequence BC057893 (BC057893), mRNA.	899.905	251.129	349.118	183.397	201.871	216.976	486.498	206.075	0.42	191.639	174.525	167.09	179.232	0.37	272027	NM_173033.3	NM_173033.3
D830031G23Rik		454.78	197.875	288.529	128.211	129.564	122.927	300.458	126.221	0.42	125.549	111.231	111.613	116.297	0.39	NA		AK085933
E4f1	Mus musculus E4F transcription factor 1 (E4f1), mRNA.	382.566	833.186	956.637	271.446	278.244	370.906	711.428	300.643	0.42	247.859	257.418	274.09	258.626	0.36	13560	NM_007893.3	NM_007893.3
Farsa	Mus musculus phenylalanyl-tRNA synthetase, alpha subunit (Farsa), mRNA.	505.343	246.742	354.601	168.837	172.496	159.38	368.974	155.845	0.42	169.962	190.64	145.691	171.255	0.46	66590	NM_025648.2	NM_025648.2
Gtl3	Mus musculus gene trap locus 3 (Gtl3), mRNA.	923.724	286.197	249.222	202.706	204.062	214.696	515.972	218.337	0.42	228.47	196.524	181.823	203.602	0.39	14894	NM_008187.1	NM_008187.1
Hmgcs2	Mus musculus 3-hydroxy-3-methylglutaryl-Coenzyme A synthase 2 (Hmgcs2), nuclear gene encoding mitochondrial protein, mRNA.	4086.42	2029.1	2354.08	1179.48	962.347	1305.87	2776.66	1178.78	0.42	541.928	448.737	429.832	479.472	0.17	15360	NM_008256.3	NM_008256.3
LOC100046483	PREDICTED: Mus musculus similar to casein kinase II, alpha prime subunit (LOC100046483), mRNA.	1526.95	1332.96	1412.78	682.342	650.731	487.862	1407.36	610.293	0.42	545.918	524.902	522.413	531.076	0.375	100046483	XM_001476285.1	XM_001476285.1
LOC381471		397.157	172.87	240.505	119.589	122.1	121.422	286.376	121.624	0.42	111.754	112.068	113.278	112.359	0.39	NA	XM_358590.1	XM_358590.1
Mmp2	Mus musculus matrix metallopeptidase 2 (Mmp2), mRNA.	4814.05	12592.7	12970.3	4066.15	3888.17	5494.44	10413.8	4400.66	0.42	4274.02	4159.75	4282.48	4228.61	0.41	17390	NM_008610.2	NM_008610.2
Nr1d1	Mus musculus nuclear receptor subfamily 1, group D, member 1 (Nr1d1), mRNA.	486.621	1208.97	1144.94	416.758	413.538	373.457	961.697	403.122	0.42	341.277	353.611	397.886	362.323	0.38	217166	NM_145434.3	NM_145434.3
Ppargc1b	Mus musculus peroxisome proliferative activated receptor, gamma, coactivator 1 beta (Ppargc1b), mRNA.	951.46	516.316	610.461	359.441	358.596	173.68	682.044	284.344	0.42	299.225	304.296	335.387	313.675	0.46	170826	NM_133249.2	NM_133249.2
Rbm4b	Mus musculus RNA binding motif protein 4B (Rbm4b), mRNA.	2025.7	846.619	1037.52	559.417	510.443	684.583	1354.62	566.507	0.42	665.039	552.662	544.829	584.836	0.43	66704	NM_025717.3	NM_025717.3
Rfxap	Mus musculus regulatory factor X-associated protein (Rfxap), mRNA.	2973.01	1524.1	1632.45	808.097	848.527	1035.49	2130.79	888.074	0.42	741.177	828.712	856.037	802.006	0.38	170767	NM_133231.2	NM_133231.2
Rnf144a	Mus musculus ring finger protein 144A (Rnf144a), transcript variant 2, mRNA.	1614.88	826.495	1008.77	508.587	469.254	556.784	1221.84	517.977	0.42	594.152	590.544	531.666	571.23	0.47	108089	NM_080563.3	NM_080563.3
Slc25a28	Mus musculus solute carrier family 25, member 28 (Slc25a28), mRNA.	4239.82	2002.97	2381.73	1281.79	1299.04	987.534	2862.37	1190.79	0.42	850.86	1041.42	1063.21	989.101	0.35	246696	NM_145156.1	NM_145156.1
Stub1	Mus musculus STIP1 homology and U-Box containing protein 1 (Stub1), mRNA.	2120.89	1431.61	1722.17	793.834	668.694	737.526	1711.35	717.825	0.42	741.195	747.385	775.272	754.791	0.44	56424	NM_019719.3	NM_019719.3
Wdr60	Mus musculus WD repeat domain 60 (Wdr60), mRNA.	948.778	437.383	526.097	250.072	230.666	318.287	638.273	268.254	0.42	226.055	236.116	236.634	232.886	0.365	217935	NM_146039.3	NM_146039.3
Zswim3	Mus musculus zinc finger, SWIM domain containing 3 (Zswim3), mRNA.	1063.38	619.008	722.091	349.663	294.506	358.418	809.718	339.576	0.42	305.131	320.04	310.637	312.806	0.39	67538	NM_178375.2	NM_178375.2
Srr	Mus musculus serine racemase (Srr), mRNA.	12337.5	7022.73	8920.45	4065.93	3986.04	2814.19	9191.11	3727.97	0.416667	4515.85	4316.76	3264.33	4017.67	0.493333	27364	NM_013761.2	NM_013761.2
Edg2		2133.76	1138.15	1293.81	588.207	563.719	801.349	1547.75	642.586	0.415	856.661	574.854	559.85	647.086	0.415	NA		NM_010336
2210013K02Rik		1281.81	476.531	514.436	387.055	327.51	317.657	815.919	333.217	0.41	299.218	337.771	352.653	327.536	0.4	NA		NM_023712
2210417D09Rik	Mus musculus RIKEN cDNA 2210417D09 gene (2210417D09Rik), mRNA.	684.7	370.92	426.905	214.273	200.818	197.507	511.727	208.245	0.41	178.769	193.656	179.636	183.234	0.36	66532	NM_025620.2	NM_025620.2
2610009I02Rik		696.304	262.141	299.911	159.373	167.113	184.936	421.765	171.256	0.41	205.321	168.361	165.984	178.829	0.42	NA		NM_028115
2610019E17Rik		5657.97	2244.82	3087.39	1394.87	1541.6	1633.57	3686.66	1525.09	0.41	1669.92	1762.52	1666.57	1700.5	0.46	NA
4932442K08Rik	Mus musculus RIKEN cDNA 4932442K08 gene (4932442K08Rik), mRNA.	1225.35	512.663	563.383	304.8	291.321	347.153	791.987	325.197	0.41	290.77	335.213	324.318	319.483	0.4	67544	NM_024203.3	NM_024203.3
4933421G18Rik		1599.64	487.598	749.299	297.813	301.516	527.073	921.835	382.183	0.41	244.89	228.088	211.235	227.613	0.25	NA		NM_027707
5430411C19Rik	PREDICTED: Mus musculus RIKEN cDNA 5430411C19 gene (5430411C19Rik), mRNA.	698.382	294.463	372.089	210.065	193.782	179.205	458.484	190.075	0.41	191.447	232.084	215.45	212.342	0.46	71331	XM_001478639.1	XM_001478639.1
6330407I18Rik		1086.7	365.995	500.185	252.256	264.623	389.831	728.587	300.444	0.41	345.011	333.68	349.067	342.515	0.47	NA
6430590I03Rik		1043.06	590.374	669.804	263.875	277.984	385.997	761.491	312.821	0.41	294.939	299.695	278.175	290.787	0.38	NA		XM_489535
9330171D12Rik		466.421	215.334	313.736	130.531	137.767	136.93	337.739	137.546	0.41	125.878	125.653	127.596	126.302	0.37	NA		AK034275
9930031P18Rik		1442.36	301.67	521.8	313.2	298.555	325.83	748.931	304.277	0.41	301.978	271.711	261.939	279.893	0.37	NA
B230205C01Rik		667.368	263.159	367.379	180.767	185.122	186.537	437.224	180.638	0.41	163.623	192.653	187.946	182.768	0.42	NA		AK045461
Ccdc84	Mus musculus coiled-coil domain containing 84 (Ccdc84), mRNA.	935.204	574.802	581.889	254.945	266.692	314.66	686.253	282.074	0.41	232.036	220.319	224.826	226.044	0.33	382073	NM_201372.3	NM_201372.3
Eln	Mus musculus elastin (Eln), mRNA.	391.049	383.721	370.222	154.188	143.975	166.014	382.286	156.209	0.41	182.624	207.372	151.465	178.066	0.47	13717	NM_007925.3	NM_007925.3
Gdf9	Mus musculus growth differentiation factor 9 (Gdf9), mRNA.	1100.4	506.027	659.278	299.862	293.713	366.585	788.553	320.148	0.41	309.646	300.384	288.593	299.489	0.38	14566	NM_008110.1	NM_008110.1
Hoxa7	Mus musculus homeo box A7 (Hoxa7), mRNA.	2608.92	1080.2	1317.35	729.068	655.799	666.716	1668.04	686.568	0.41	731.29	739.535	813.636	759.429	0.46	15404	NM_010455.2	NM_010455.2
Ksr		439.366	161.49	229.597	123.004	113.965	115.882	283.436	117.191	0.41	116.609	121.001	118.623	118.836	0.42	NA		AK036566
LOC242025		609.425	218.517	314.957	159.958	155.125	165.112	372.741	153.442	0.41	161.077	161.075	146.625	156.398	0.42	NA	XM_143236.3	XM_143236.3
Mib2	Mus musculus mindbomb homolog 2 (Drosophila) (Mib2), mRNA.	6725.03	3536.61	4119.74	2175.83	2281.31	1694.21	4783.34	1977.28	0.41	2228.84	2049.59	2424.8	2249.37	0.47	76580	NM_145124.2	NM_145124.2
Myo9b	Mus musculus myosin IXb (Myo9b), mRNA.	5601.89	2288.67	2805.78	1405.87	1643.49	1783.98	3823.84	1579.13	0.41	1463.29	1378.78	1482.63	1434.97	0.37	17925	NM_015742.2	NM_015742.2
Nudt6	Mus musculus nudix (nucleoside diphosphate linked moiety X)-type motif 6 (Nudt6), mRNA.	1210.21	470.352	574.185	335.9	324.928	368.578	790.168	325.658	0.41	354.968	343.893	340.848	346.264	0.44	229228	NM_153561.2	NM_153561.2
Prpf6	Mus musculus PRP6 pre-mRNA splicing factor 6 homolog (yeast) (Prpf6), mRNA.	4855.96	2130.03	2993.76	1282.98	1152.16	1748.37	3392.07	1375.37	0.41	1357.2	1214.33	1293.08	1287.13	0.38	68879	NM_133701.2	NM_133701.2
St3gal5	Mus musculus ST3 beta-galactoside alpha-2,3-sialyltransferase 5 (St3gal5), transcript variant 2, mRNA.	803.144	1446.2	1478.56	488.573	435.097	743.695	1251.94	516.749	0.41	556.25	570.82	673.547	605.645	0.48	20454	NM_011375.2	NM_011375.2
Tmem136	Mus musculus transmembrane protein 136 (Tmem136), mRNA.	802.821	463.1	560.507	234.133	237.295	301.13	612.868	254.22	0.41	270.029	263.772	281.942	271.842	0.44	235300	NM_001034863.1	NM_001034863.1
Wdr92	Mus musculus WD repeat domain 92 (Wdr92), mRNA.	1455.75	516.58	638.115	352.321	329.769	427.593	890.193	365.769	0.41	350.935	364.618	377.939	365.256	0.41	103784	NM_178909.4	NM_178909.4
Zer1	Mus musculus zer-1 homolog (C. elegans) (Zer1), mRNA.	5756.95	3394.15	4239.66	1851.53	1966.87	1768.5	4393.89	1817.73	0.41	2011.16	2271.54	2237.77	2186.4	0.5	227693	NM_178694.3	NM_178694.3
Zfp592	Mus musculus zinc finger protein 592 (Zfp592), mRNA.	1194.55	751.128	897.332	396.826	379.357	493.775	965.878	393.204	0.41	395.433	418.607	379.927	397.949	0.41	233410	NM_178707.3	NM_178707.3
Ddx21	Mus musculus DEAD (Asp-Glu-Ala-Asp) box polypeptide 21 (Ddx21), mRNA.	2244.32	1257.22	1417.71	764.044	699.386	858.582	1676.07	772.997	0.405	849.387	623.026	639.419	704.663	0.365	56200	NM_019553.2	NM_019553.2
A130038J17Rik		744.326	275.647	373.492	179.486	173.806	199.954	462.492	182.735	0.4	148.851	159.04	140.653	150.616	0.33	NA
A430103B12Rik		806.024	344.536	534.172	289.051	251.651	132.246	581.061	232.458	0.4	189.141	189.339	166.303	182.035	0.31	NA		AK040489
A430106G13Rik		508.887	233.375	308.792	140.075	136.624	134.778	344.524	137.486	0.4	148.447	152.203	127.001	142.78	0.41	NA
A730062O07Rik		619.301	205.931	272.61	130.608	137.966	127.682	343.824	136.405	0.4	128.678	128.581	121.733	126.342	0.37	NA		AK043167
Arl11	Mus musculus ADP-ribosylation factor-like 11 (Arl11), mRNA.	1804.82	715.975	782.496	373.533	368.262	552.349	1061.36	427.151	0.4	322.704	334.404	301.45	319.721	0.3	219144	NM_177337.3	NM_177337.3
Atg4b	Mus musculus autophagy-related 4B (yeast) (Atg4b), mRNA.	1115.81	456.023	670.451	339.101	282.301	374.705	776.292	307.49	0.4	341.68	381.625	434.053	389.195	0.5	66615	NM_174874.3	NM_174874.3
Cnot10	Mus musculus CCR4-NOT transcription complex, subunit 10 (Cnot10), mRNA.	912.38	1450.02	1446.8	480.521	462.818	589.917	1289.38	516.226	0.4	452.634	445.435	503.88	466.819	0.36	78893	NM_153585.4	NM_153585.4
Cyp4f13	Mus musculus cytochrome P450, family 4, subfamily f, polypeptide 13 (Cyp4f13), mRNA.	2867.4	1392.69	1605.95	740.125	776.937	817.162	1989.38	804.343	0.4	531.879	572.216	616.609	576.739	0.29	170716	NM_130882.1	NM_130882.1
D630004K10Rik		1242.35	490.799	677.942	261.072	261.781	412.68	782.186	309.266	0.4	371.839	372.529	332.97	357.457	0.46	NA
E530018O14Rik		570.257	225.335	257.233	128.571	135.621	136.086	341.737	136.802	0.4	123.886	122.388	140.989	129.395	0.38	NA		AK089160
Itgb5	Mus musculus integrin beta 5 (Itgb5), mRNA.	3873.51	3018.48	3304.73	1315.58	1343.06	1388.91	3373.65	1339.05	0.4	1658.6	1479.68	1487.22	1535.2	0.46	16419	NM_010580.1	NM_010580.1
LOC381174		694.423	375.478	460.206	229.498	229.486	179.743	535.118	214.584	0.4	247.322	241.07	235.499	241.784	0.45	NA	XM_355096.1	XM_355096.1
LOC385914		543.525	203.696	274.688	137.742	128.086	134.678	334.915	132.617	0.4	132.545	136.385	136.07	135.051	0.4	NA	XM_358996.1	XM_358996.1
Mast3		3354.2	1483.24	1934.26	864.414	832.001	887.943	2197.67	870.123	0.4	844.333	817.58	878.122	846.841	0.39	NA	NM_199308.1	NM_199308.1
Mfsd9	Mus musculus major facilitator superfamily domain containing 9 (Mfsd9), mRNA.	1241.05	385.861	473.067	241.782	227.831	305.25	656.191	260.579	0.4	263.771	305.672	237.594	268.148	0.41	211798	NM_172499.1	NM_172499.1
Msc	Mus musculus musculin (Msc), mRNA.	1437.16	640.435	647.318	314.566	368.929	378.264	890.907	355.029	0.4	259.74	329.515	308.742	293.187	0.33	17681	NM_010827.2	NM_010827.2
Parp6	Mus musculus poly (ADP-ribose) polymerase family, member 6 (Parp6), mRNA. XM_917769 XM_925210 XM_925215 XM_925220 XM_925235 XM_977183	4656.87	2275.51	2802.77	1237.63	1278.87	1455.3	3258.11	1313.48	0.4	1244.23	1632.02	1851.17	1553.45	0.48	67287	NM_029922.2	NM_029922.2
Pbp2	Mus musculus phosphatidylethanolamine binding protein 2 (Pbp2), mRNA.	720.063	315.15	328.882	188.619	180.35	208.74	465.737	184.037	0.4	211.665	187.785	167.263	192.156	0.41	76400	NM_029595.3	NM_029595.3
Phxr4		795.418	250.186	390.033	221.745	215.991	146.671	471.173	186.718	0.4	195.194	189.388	176.14	187.226	0.4	NA	NM_008835.1	NM_008835.1
Rps6kl1	Mus musculus ribosomal protein S6 kinase-like 1 (Rps6kl1), mRNA.	1670.96	681.394	815.704	423.008	389.89	455.701	1024.21	411.072	0.4	414.146	498.043	469.61	460.611	0.45	238323	NM_146244.3	NM_146244.3
Trpc2	Mus musculus transient receptor potential cation channel, subfamily C, member 2 (Trpc2), transcript variant 1, mRNA.	712.168	278.346	357.768	177.951	183.998	185.757	441.263	176.047	0.4	187.909	193.675	186.995	189.903	0.43	22064	NM_011644.2	NM_011644.2
Ttyh2	Mus musculus tweety homolog 2 (Drosophila) (Ttyh2), mRNA.	1460.73	714.242	730.614	333.968	344.296	452.209	985.619	395.204	0.4	442.384	354.982	373.376	392.445	0.395	117160	NM_053273.2	NM_053273.2
Zdhhc21	Mus musculus zinc finger, DHHC domain containing 21 (Zdhhc21), mRNA.	1461.46	861.877	1055.59	540.458	531.035	319.057	1132.06	449.504	0.4	553.082	508.352	622.392	567.096	0.5	68268	NM_026647.2	NM_026647.2
Zfp579	Mus musculus zinc finger protein 579 (Zfp579), mRNA.	2137.25	1217.26	1425.11	629.98	660.042	629.433	1591.51	634.818	0.4	642.804	577.715	559.101	593.649	0.37	68490	NM_026741.2	NM_026741.2
0610025P10Rik	Mus musculus RIKEN cDNA 0610025P10 gene (0610025P10Rik), mRNA.	540.898	814.376	947.997	273.766	308.311	325.604	781.806	304.954	0.39	351.312	339.157	374.318	353.819	0.45	216860	NM_001013414.1	NM_001013414.1
1200009O22Rik	Mus musculus RIKEN cDNA 1200009O22 gene (1200009O22Rik), mRNA.	760.442	423.232	527.461	186.518	188.395	289.821	563.38	219.732	0.39	219.78	193.145	191.154	199.416	0.35	66873	NM_025817.3	NM_025817.3
2310014F06Rik		856.457	366.872	387.983	195.84	198.034	214.518	511.807	198.111	0.39	218.973	215.958	221.158	218.688	0.43	NA		XM_489201
3110056O03Rik	Mus musculus RIKEN cDNA 3110056O03 gene (3110056O03Rik), mRNA.	2769.65	2262.26	2548.78	1067.63	968.791	991.949	2549.57	985.016	0.39	1029.12	1104.48	1215	1115.64	0.44	73218	NM_175195.3	NM_175195.3
9530082I15Rik		802.754	316.926	358.16	199.852	208.865	139.412	465.652	183.256	0.39	173.814	173.248	156.625	167.579	0.36	NA		AK035657
A730017D01Rik		1236.84	506.447	616.412	285.001	300.196	357.4	805.482	310.746	0.39	257.829	228.238	248.733	245.401	0.3	NA
A930025J12Rik		5197.64	3535.9	3572.97	1415.85	1865.84	1429.29	4176.74	1635.79	0.39	1805.31	1975.46	1518.96	1736.69	0.42	NA		NM_173734
Abtb1	Mus musculus ankyrin repeat and BTB (POZ) domain containing 1 (Abtb1), mRNA.	1783.78	687.889	828.675	492.383	447.093	367.114	1103.51	431.291	0.39	507.628	536.311	521.959	522.491	0.47	80283	NM_030251.2	NM_030251.2
AI854703	PREDICTED: Mus musculus expressed sequence AI854703 (AI854703), misc RNA.	1357.12	600.657	662.754	325.444	327.549	342.91	865.709	333.61	0.39	379.186	447.82	382.51	403.073	0.47	NA	XR_035307.1	XR_035307.1
AK162044	Mus musculus cDNA sequence AK162044 (AK162044), mRNA.	647.92	179.987	303.682	140.354	140.461	164.257	389.747	153.023	0.39	151.592	144.767	135.265	143.721	0.37	211147	NM_177597.2	NM_177597.2
Aldh6a1	Mus musculus aldehyde dehydrogenase family 6, subfamily A1 (Aldh6a1), nuclear gene encoding mitochondrial protein, mRNA.	1642.52	558.083	598.635	369.288	358.162	423.228	984.023	388.649	0.39	368.908	328.121	339.436	345.396	0.35	104776	NM_134042.2	NM_134042.2
Atox1	Mus musculus ATX1 (antioxidant protein 1) homolog 1 (yeast) (Atox1), mRNA.	15165	5365.52	7210.82	3499.88	3632.92	3888.52	9068.6	3502.1	0.39	4226.62	4591.05	4747.97	4533.88	0.5	11927	NM_009720.2	NM_009720.2
B230339C08Rik		576.289	233.255	302.171	141.959	141.494	132.404	370.561	144.676	0.39	130.893	131.31	128.107	130.095	0.35	NA		AK046059
BC051142	Mus musculus cDNA sequence BC051142 (BC051142), mRNA.	613.801	212.484	306.691	137.394	153.107	141.514	387.224	152.309	0.39	156.2	158.829	160.962	158.626	0.41	407788	NM_001001177.1	NM_001001177.1
C230080E09Rik		1795.59	756.612	840.292	398.048	431.101	451.835	1134.21	438.678	0.39	485.583	510.42	551.501	516.545	0.46	NA		AK082664
Cox4i2	Mus musculus cytochrome c oxidase subunit IV isoform 2 (Cox4i2), nuclear gene encoding mitochondrial protein, mRNA.	647.919	396.317	488.795	176.921	178.575	228.113	503.948	198.638	0.39	194.261	235.685	255.752	229.151	0.45	84682	NM_053091.2	NM_053091.2
D730006F06Rik		602.782	176.313	208.513	132.437	134.212	121.271	328.286	129.202	0.39	128.678	117.997	132.236	126.447	0.39	NA		AK052794
E330027P06Rik		757.725	259.758	343.61	199.83	189.636	144.179	470.331	181.672	0.39	176.087	169.143	167.925	171.023	0.36	NA		AK054460
Foxj2	Mus musculus forkhead box J2 (Foxj2), mRNA.	2631.9	1337.29	1500.84	758.202	708.678	724.002	1913.99	745.387	0.39	806.015	767.527	647.617	743.755	0.39	60611	NM_021899.2	NM_021899.2
Itga10	Mus musculus integrin, alpha 10 (Itga10), mRNA.	598.124	278.635	317.968	155.42	162.744	188.997	418.856	163.714	0.39	165.67	152.993	144.975	154.291	0.37	213119	NM_001081053.1	NM_001081053.1
LOC100041516	PREDICTED: Mus musculus similar to 4933409K07Rik protein (LOC100041516), misc RNA.	496.158	226.089	271.599	136.344	126.676	133.069	333.669	131.363	0.39	137.951	130.873	111.395	127.075	0.38	NA	XR_031127.1	XR_031127.1
LOC100045501	PREDICTED: Mus musculus hypothetical protein LOC100045501 (LOC100045501), mRNA.	844.536	371.813	440.213	227.389	217.866	248.166	585.62	229.711	0.39	182.744	172.045	188.957	181.653	0.31	100045501	XM_001474411.1	XM_001474411.1
LOC100048504	PREDICTED: Mus musculus hypothetical protein LOC100048504, transcript variant 1 (LOC100048504), mRNA.	1710.84	651.387	834.917	410.346	422.898	415.664	1092.6	429.18	0.39	430.426	482.657	504.012	474.027	0.43	100048504	XM_001480708.1	XM_001480708.1
LOC331139		421.803	417.299	538.585	177.976	178.091	206.2	460.287	181.676	0.39	200.42	196.516	209.553	201.776	0.44	NA	XM_284587.2	XM_284587.2
LOC386094		629.767	213.008	264.672	149.219	156.813	134.185	365.594	141.884	0.39	167.78	149.735	146.903	153.887	0.42	NA	XM_359067.1	XM_359067.1
Myl4	Mus musculus myosin, light polypeptide 4 (Myl4), mRNA.	928.988	319.811	407.282	209.582	205.762	248.331	586.488	231.463	0.39	210.209	228.579	237.235	223.795	0.38	17896	NM_010858.4	NM_010858.4
Rftn2	Mus musculus raftlin family member 2 (Rftn2), mRNA. XM_920263 XM_986521 XM_986556 XM_986596 XM_986637 XM_986673	1393.42	970.256	1049.01	375.205	369.183	544.769	1135.49	440.432	0.39	471.253	364.068	380.615	407.727	0.365	74013	NM_028713.1	NM_028713.1
Rras2	Mus musculus related RAS viral (r-ras) oncogene homolog 2 (Rras2), mRNA.	1639.82	605.957	613.6	332.963	310.083	476.42	983.074	387.084	0.39	490.235	356.413	443.168	427.667	0.44	66922	NM_025846.1	NM_025846.1
Sergef	Mus musculus secretion regulating guanine nucleotide exchange factor (Sergef), mRNA.	1440.77	503.071	532.897	314.38	278.731	386.964	815.659	319.317	0.39	305.414	326.41	341.576	324.376	0.4	27414	NM_013789.1	NM_013789.1
Slc45a4	Mus musculus solute carrier family 45, member 4 (Slc45a4), mRNA. XM_898255 XM_898268 XM_907823 XM_920555 XM_920562 XM_920569 XM_920578 XM_920594	988.089	441.302	500.983	304.504	316.466	132.36	648.943	252.444	0.39	287.906	298.477	317.702	300.834	0.46	106068	NM_001033219.1	NM_001033219.1
Spire2	Mus musculus spire homolog 2 (Drosophila) (Spire2), mRNA.	2926.68	2422.4	2871.94	1143.69	1097.52	960.383	2730.23	1053.19	0.39	1209.37	1444.85	1483.45	1374.05	0.5	234857	NM_172287.2	NM_172287.2
Stk11ip	Mus musculus serine/threonine kinase 11 interacting protein (Stk11ip), mRNA.	713.945	316.55	389.329	186.118	181.289	211.458	486.164	189.23	0.39	195.497	179.766	219.407	196.126	0.4	71728	NM_027886.2	NM_027886.2
Trim37	Mus musculus tripartite motif-containing 37 (Trim37), mRNA.	1002.49	413.417	427.378	232.781	214.51	256.561	629.586	243.069	0.39	302.259	300.705	285.719	297.601	0.47	68729	NM_197987.1	NM_197987.1
1190007F08Rik	Mus musculus RIKEN cDNA 1190007F08 gene (1190007F08Rik), mRNA. XM_921339 XM_921348 XM_921353	1294.01	453.717	501.102	276.498	276.949	343.909	770.249	291.312	0.38	356.616	329.875	343.444	342.93	0.45	68859	NM_001033144.1	NM_001033144.1
2310022B05Rik	Mus musculus RIKEN cDNA 2310022B05 gene (2310022B05Rik), mRNA.	5160.89	3054.19	3511.58	1317.49	1322.1	1670.56	3868.85	1466.01	0.38	1325.04	1215.26	1146.18	1231.57	0.32	69551	NM_175149.3	NM_175149.3
4833431D13Rik		560.529	219.115	354.585	164.984	151.236	149.17	403.073	154.874	0.38	151.409	148.426	167.045	154.956	0.38	NA	XM_196000.3	XM_196000.3
4933417E08Rik		612.752	310.316	407.842	202.431	187.5	136.004	444.963	169.26	0.38	198.759	214.399	186.885	199.343	0.45	NA		AK077171
A730089E01Rik		1155.55	383.532	556.45	288.026	324.561	201.001	690.58	261.709	0.38	233.571	209.69	207.986	218.393	0.32	NA		AK043369
Arhgef11		8876.79	4465.48	6327.35	2378.94	2359.74	2740.8	6502.3	2480.7	0.38	2442.43	2984.47	2825.45	2758.05	0.42	NA	XM_159702.3	XM_159702.3
C130002N06		1085.51	448.063	593.621	231.938	227.823	309.608	693.484	264.552	0.38	244.948	245.8	249.411	246.933	0.36	NA
Cdc2l6	Mus musculus cell division cycle 2-like 6 (CDK8-like) (Cdc2l6), mRNA.	3119.35	1532.93	1766.15	717.382	674.059	1000.29	2137.47	817.848	0.38	737.159	694.755	735.314	722.208	0.34	78334	NM_198164.2	NM_198164.2
D16Ertd472e	Mus musculus DNA segment, Chr 16, ERATO Doi 472, expressed (D16Ertd472e), mRNA.	1317.58	545.085	705.761	370.068	402.665	247.646	870.16	326.647	0.38	302.291	293.328	282.956	293.975	0.34	67102	NM_025967.2	NM_025967.2
Dusp7	Mus musculus dual specificity phosphatase 7 (Dusp7), mRNA.	3457.78	1775.79	2199.43	985.528	935.436	971.308	2516.47	952.787	0.38	1180.18	1092.91	1215.69	1157.91	0.46	235584	NM_153459.2	NM_153459.2
Gbf1	Mus musculus golgi-specific brefeldin A-resistance factor 1 (Gbf1), mRNA.	1645.36	1231.04	1405.77	684.413	606.005	665.874	1413.93	655.172	0.38	808.786	852.138	823.715	828.99	0.46	107338	NM_178930.3	NM_178930.3
Hdac10	Mus musculus histone deacetylase 10 (Hdac10), mRNA.	876.652	423.047	489.879	236.178	219.594	268.815	613.954	233.354	0.38	255.826	234.467	245.708	247.073	0.4	170787	NM_199198.1	NM_199198.1
Kcnu1	Mus musculus potassium channel, subfamily U, member 1 (Kcnu1), mRNA.	945.371	443.389	489.445	251.5	229.255	284.986	627.877	241.301	0.38	291.003	315.057	324.405	311.482	0.5	16532	NM_008432.3	NM_008432.3
LOC100044566	PREDICTED: Mus musculus similar to Nuclear receptor coactivator 1 (NCoA-1) (Steroid receptor coactivator 1) (SRC-1) (Nuclear receptor coactivator protein 1) (mNRC-1) (LOC100044566), mRNA.	2601.96	981.378	1395.14	562.816	503.439	739.217	1578.62	593.712	0.38	577.731	703.707	776.352	700.525	0.44	100044566	XM_001472574.1	XM_001472574.1
LOC100045005	PREDICTED: Mus musculus similar to Deltex3 (LOC100045005), misc RNA.	9934.89	8581.96	9603.98	3463.26	3975.54	3455.09	9330.85	3564.43	0.38	3411.72	3903.95	4171.62	3809.97	0.41	NA	XR_031422.1	XR_031422.1
LOC100047427	PREDICTED: Mus musculus similar to thyroid hormone receptor (LOC100047427), mRNA.	1275.56	2393.2	2217.58	842.383	835.594	694.593	2010.6	759.294	0.38	750.051	664.716	802.733	744.373	0.37	100047427	XM_001478949.1	XM_001478949.1
LOC386085		683.346	271.741	267.743	152.511	142.069	170.439	388.359	147.676	0.38	162.959	146.945	133.596	144.847	0.37	NA	XM_359063.1	XM_359063.1
LOC669168	PREDICTED: Mus musculus similar to Histone deacetylase 6 (HD6) (Histone deacetylase mHDA2) (LOC669168), mRNA.	1046.88	311.257	345.075	188.443	213.31	198.365	533.856	204.941	0.38	238.712	215.69	214.919	223.978	0.42	669168	XM_973545.1	XM_973545.1
Mks1	Mus musculus Meckel syndrome, type 1 (Mks1), mRNA. XM_921744	805.9	455.337	549.292	217.982	233.54	257.158	616.196	234.072	0.38	203.397	241.661	251.565	236.142	0.38	380718	NM_001039684.2	NM_001039684.2
Mmp17	Mus musculus matrix metallopeptidase 17 (Mmp17), mRNA.	4904.42	1636.22	2027.5	1185.86	1093.03	1208.48	2985.53	1124.82	0.38	1303.84	1124.12	1039.02	1156.33	0.39	23948	NM_011846.4	NM_011846.4
Mtmr1	Mus musculus myotubularin related protein 1 (Mtmr1), mRNA.	1062.92	391.302	456.081	188.882	208.362	274.641	627.902	238.411	0.38	225.634	246.145	204.242	226.137	0.36	53332	NM_016985.2	NM_016985.2
Rxfp3	Mus musculus relaxin family peptide receptor 3 (Rxfp3), mRNA.	563.911	261.977	314.582	146.385	143.892	162.434	370.645	142.251	0.38	159.37	150.382	148.27	152.081	0.41	239336	NM_178717.3	NM_178717.3
Sirt4	PREDICTED: Mus musculus sirtuin 4 (silent mating type information regulation 2 homolog) 4 (S. cerevisiae) (Sirt4), mRNA.	2125.89	798.735	1046.68	477.777	515.867	502.556	1302.39	488.893	0.38	564.712	506.358	455.462	509.812	0.39	75387	XM_988059.1	XM_988059.1
Slc9a1	Mus musculus solute carrier family 9 (sodium/hydrogen exchanger), member 1 (Slc9a1), mRNA.	2523.83	1217.22	1677.35	754.84	705.767	672.244	1871.19	706.401	0.38	611.612	782.237	812.59	745.063	0.4	20544	NM_016981.2	NM_016981.2
Wipf2	Mus musculus WAS/WASL interacting protein family, member 2 (Wipf2), mRNA.	2171.21	1115.9	1504.98	896.43	726.291	497.378	1580.59	605.934	0.38	753.212	757.057	862.108	789.969	0.5	68524	NM_197940.1	NM_197940.1
Zfyve27	Mus musculus zinc finger, FYVE domain containing 27 (Zfyve27), mRNA.	1556.1	660.296	879.67	372.297	378.648	486.743	1106.87	422.594	0.38	452.179	481.254	559.621	499.681	0.45	319740	NM_177319.2	NM_177319.2
1110021L09Rik	PREDICTED: Mus musculus RIKEN cDNA 1110021L09 gene (1110021L09Rik), mRNA.	1053.48	445.088	511.036	213.92	222.87	301.795	673.142	246.308	0.37	298.41	281.221	275.467	286.944	0.43	76306	XM_001474669.1	XM_001474669.1
2310003H01Rik	Mus musculus RIKEN cDNA 2310003H01 gene (2310003H01Rik), mRNA.	2751.89	1191.22	1314.35	630.91	664.617	721.075	1710.61	626.251	0.37	624.838	659.369	719.675	667.665	0.39	71885	NM_027980.1	NM_027980.1
2310051E17Rik	PREDICTED: Mus musculus RIKEN cDNA 2310051E17 gene (2310051E17Rik), mRNA.	2421.04	1228.01	1416.42	601.877	613.168	749.54	1769.25	650.109	0.37	818.357	759.707	733.999	770.792	0.44	70273	XM_001479552.1	XM_001479552.1
4732496O08Rik	Mus musculus RIKEN cDNA 4732496O08 gene (4732496O08Rik), mRNA.	1410.49	639.784	811.66	306.631	335.739	425.366	952.908	351.898	0.37	318.483	288.1	297.951	303.372	0.32	242736	NM_172877.2	NM_172877.2
6330415B21Rik		652.867	185.602	300.462	135.216	136.141	128.196	352.408	131.342	0.37	128.608	148.914	130.003	136.257	0.39	NA
9530055J05Rik		696.511	279.019	305.543	168.981	161.383	161.499	443.734	162.941	0.37	160.915	151.441	171.96	161.829	0.36	NA		AK020610
Ank	Mus musculus progressive ankylosis (Ank), mRNA.	8897.56	8397.19	8990.79	3079.04	2831.51	3951.37	8762.12	3274.42	0.37	2976.77	2776.35	3000.42	2919.08	0.33	11732	NM_020332.3	NM_020332.3
AW049604	Mus musculus expressed sequence AW049604 (AW049604), mRNA.	2869.08	1507.9	1582.62	709.325	642.781	830.481	1961.75	723.056	0.37	1018.38	888.656	879.664	926.485	0.47	106014	NM_134096.2	NM_134096.2
B230209E15Rik	PREDICTED: Mus musculus RIKEN cDNA B230209E15 gene (B230209E15Rik), mRNA.	1435.33	687.529	903.985	469.815	445.071	239.575	1032.89	386.886	0.37	315.934	276.633	302.128	298.28	0.29	319752	XM_001478598.1	XM_001478598.1
BC025575	Mus musculus cDNA sequence BC025575 (BC025575), mRNA.	2628.97	1624	1837.47	701.985	762.251	820.792	2101.62	775.698	0.37	873.261	1067.94	1140.58	1023.15	0.49	217219	NM_199200.2	NM_199200.2
D1Lub1		640.258	226.973	290.573	141.287	133.324	140.061	383.153	143.053	0.37	125.9	127.399	125.766	126.466	0.33	NA	XM_142727.1	XM_142727.1
Ehd1	Mus musculus EH-domain containing 1 (Ehd1), mRNA.	346.074	1104.06	1323.55	446.803	444.511	216.959	929.32	343.245	0.37	303.863	352.205	336.048	329.701	0.35	13660	NM_010119.5	NM_010119.5
Ift122	Mus musculus intraflagellar transport 122 homolog (Chlamydomonas) (Ift122), mRNA.	946.591	1031.79	1035.22	276.255	262.778	601.44	1004.79	367.398	0.37	345.189	364.878	414.871	377.809	0.38	81896	NM_031177.2	NM_031177.2
Lgals4	Mus musculus lectin, galactose binding, soluble 4 (Lgals4), mRNA.	846.957	363.029	437.669	193.267	181.176	235.463	550.94	197.58	0.37	179.953	177.133	162.522	175.117	0.33	16855	NM_010706.1	NM_010706.1
LOC100046211	PREDICTED: Mus musculus similar to anaphase-promoting complex subunit 5 (LOC100046211), misc RNA.	5862.63	3693.19	4702.45	1431.49	1371.48	2425.5	4747.95	1735.98	0.37	1958.48	1606.53	1826.29	1781.39	0.38	NA	XR_032439.1	XR_032439.1
LOC380655		811.96	267.207	378.625	189.604	174.66	181.203	477.818	176.14	0.37	167.127	167.715	154.122	162.551	0.34	NA	XM_358397.1	XM_358397.1
LOC671878	PREDICTED: Mus musculus similar to spermine synthase (LOC671878), mRNA.	6963.57	2310.76	2671.45	2185.28	1985.25	715.732	4289.6	1586.83	0.37	1516.85	1880.28	1839.5	1729.81	0.4	671878	XM_001473434.1	XM_001473434.1
Nfatc4	Mus musculus nuclear factor of activated T-cells, cytoplasmic, calcineurin-dependent 4 (Nfatc4), mRNA.	1173.59	534.794	690.066	283.496	280.957	369.641	809.296	300.725	0.37	245.383	238.246	240.01	241.399	0.3	73181	NM_023699.2	NM_023699.2
Oaf	Mus musculus OAF homolog (Drosophila) (Oaf), mRNA.	1093.57	598.33	599.791	266.377	249.452	295.31	725.802	267.231	0.37	314.349	318.039	308.118	313.17	0.43	102644	NM_178644.3	NM_178644.3
Pcdhb3	Mus musculus protocadherin beta 3 (Pcdhb3), mRNA.	927.636	411.062	459.501	221.576	209.298	261.264	607.356	225.972	0.37	250.984	254.394	230.317	246.918	0.41	93874	NM_053128.2	NM_053128.2
S100b	Mus musculus S100 protein, beta polypeptide, neural (S100b), mRNA.	1071.99	385.98	381.912	219.791	203.585	228.023	613.354	227.318	0.37	260.546	228.776	234.856	242.031	0.39	20203	NM_009115.2	NM_009115.2
scl0001163.1_8		746.826	395.3	375.699	214.227	189.134	147.699	502.737	187.549	0.37	204.082	178.416	169.352	184.649	0.37	NA	AF439859.1	AF439859.1
Spsb4	Mus musculus splA/ryanodine receptor domain and SOCS box containing 4 (Spsb4), mRNA.	2297.52	816.081	1197.14	533.327	554.24	565.631	1437.25	534.909	0.37	585.294	681.052	718.843	650.662	0.45	211949	NM_145134.2	NM_145134.2
Zc3h18	Mus musculus zinc finger CCCH-type containing 18 (Zc3h18), transcript variant 1, mRNA.	1451.87	624.808	623.463	434.942	439.661	174.381	911.733	340.162	0.37	365.466	359.994	422.531	383.086	0.42	76014	NM_001029993.1	NM_001029993.1
BC026590	Mus musculus cDNA sequence BC026590 (BC026590), mRNA.	1808.13	820.874	1024.98	399.985	388.241	602.005	1262.13	460.041	0.365	393.485	360.225	389.524	379.06	0.305	230234	NM_001081420.1	NM_001081420.1
1810015C04Rik	Mus musculus RIKEN cDNA 1810015C04 gene (1810015C04Rik), transcript variant 2, mRNA.	7302.79	3796.71	3951.77	2297.96	2058.77	958.832	5144.5	1871.61	0.36	2097.68	2196.08	2163.8	2152.46	0.42	66270	NM_025459.2	NM_025459.2
3010031K01Rik		1012.32	370.457	453.187	210.2	192.829	268.6	641.383	229.732	0.36	173.394	159.873	157.142	162.109	0.25	NA
A230051G13Rik		1306.32	514.795	591.253	295.19	281.115	358.366	832.497	303.338	0.36	294.287	336.462	343.954	321.046	0.39	NA	NM_173785.2	NM_173785.2
Atxn7l2	Mus musculus ataxin 7-like 2 (Atxn7l2), mRNA.	1131.62	473.102	550.921	238.484	240.915	262.737	687.332	244.511	0.36	231.949	243.537	243.439	239.874	0.35	72522	NM_175183.2	NM_175183.2
C920006O11Rik	PREDICTED: Mus musculus RIKEN cDNA C920006O11 gene (C920006O11Rik), mRNA.	1359.72	450.277	598.513	252.29	254.778	344.56	782.597	281.352	0.36	271.752	294.961	267.515	277.342	0.35	320295	XM_001475726.1	XM_001475726.1
Ddah2	Mus musculus dimethylarginine dimethylaminohydrolase 2 (Ddah2), mRNA.	2533.02	977.488	1074.75	486.123	487.857	639.833	1563.63	570.235	0.36	671.206	589.178	600.43	624.748	0.4	51793	NM_016765.2	NM_016765.2
Ddx3x	Mus musculus DEAD/H (Asp-Glu-Ala-Asp/His) box polypeptide 3, X-linked (Ddx3x), mRNA.	2021.22	881.636	1037.15	480.868	422.282	283.403	1244.84	449.182	0.36	496.232	452.732	383.365	440.182	0.35	13205	NM_010028.2	NM_010028.2
E430003D02Rik		597.037	251.764	309.983	147.777	141.11	137.135	393.434	140.607	0.36	126.67	149.397	119.427	132.747	0.34	NA		AK088068
Gtpbp2	Mus musculus GTP binding protein 2 (Gtpbp2), mRNA.	4128.34	3031.9	3673.56	1725.36	1831.8	1504.62	3607.14	1619.9	0.36	1427.44	1763.97	1521.45	1556.46	0.345	56055	NM_019581.2	NM_019581.2
Hoxb5	Mus musculus homeo box B5 (Hoxb5), mRNA.	2140.87	986.201	1217.53	621.383	563.866	478.269	1552.27	564.385	0.36	707.636	793.206	774.308	759.08	0.49	15413	NM_008268.1	NM_008268.1
LOC100046905	PREDICTED: Mus musculus hypothetical protein LOC100046905 (LOC100046905), mRNA.	637.384	475.783	594.636	223.459	221.94	179.88	567.979	206.284	0.36	224.53	237.375	213.997	223.817	0.39	100046905	XM_001477200.1	XM_001477200.1
LOC100047419	PREDICTED: Mus musculus similar to c-Maf long form (LOC100047419), mRNA.	484.599	1081.07	1439.58	539.287	447.586	125.272	945.871	342.48	0.36	495.619	444.503	413.949	450.806	0.48	100047419	XM_001478110.1	XM_001478110.1
LOC277927		656.99	220.072	271.055	140.026	140.27	141.607	375.156	133.889	0.36	133.241	131.805	124.145	129.568	0.35	NA	XM_204252.2	XM_204252.2
Lrrc29	Mus musculus leucine rich repeat containing 29 (Lrrc29), mRNA.	697.044	251.023	350.447	148.05	149.467	174.682	444.94	159.835	0.36	157.528	154.207	159.824	157.429	0.35	234684	NM_177449.2	NM_177449.2
Mmp23	Mus musculus matrix metallopeptidase 23 (Mmp23), mRNA.	1018.5	455.707	477.2	239.521	227.692	248.931	623.858	225.743	0.36	182.833	199.223	214.865	198.396	0.32	26561	NM_011985.2	NM_011985.2
Nagpa	Mus musculus N-acetylglucosamine-1-phosphodiester alpha-N-acetylglucosaminidase (Nagpa), mRNA.	525.637	594.675	767.403	221.209	226.899	284.135	627.593	227.203	0.36	208.687	199.887	197.495	202.464	0.32	27426	NM_013796.2	NM_013796.2
Rmnd1	Mus musculus required for meiotic nuclear division 1 homolog (S. cerevisiae) (Rmnd1), mRNA.	2797.24	1408.47	1567.14	583.421	685.65	885.839	1951.71	704.224	0.36	641.16	749.003	728.997	705.921	0.36	66084	NM_025343.3	NM_025343.3
Sectm1b	Mus musculus secreted and transmembrane 1B (Sectm1b), mRNA.	754.563	414.634	500.461	217.126	221.349	223.177	594.096	214.659	0.36	231.569	262.313	280.527	260.533	0.44	58210	NM_026907.3	NM_026907.3
Tlcd1	Mus musculus TLC domain containing 1 (Tlcd1), mRNA.	1215.46	533.23	634.841	286.377	267.148	308.079	799.619	286.371	0.36	423.991	376.944	387.745	397.757	0.5	68385	NM_026708.1	NM_026708.1
Zfp52	Mus musculus zinc finger protein 52 (Zfp52), mRNA.	919.808	302.045	428.988	186.434	191.275	187.293	536.24	190.842	0.36	154.402	166.713	157.255	159.921	0.3	22710	NM_144515.2	NM_144515.2
Zmat1	Mus musculus zinc finger, matrin type 1 (Zmat1), mRNA.	644.128	427.508	469.877	188.962	192.391	190.255	503.846	182.292	0.36	224.514	201.815	211.174	212.307	0.42	215693	NM_175446.3	NM_175446.3
C030011O14Rik		735.312	431.882	563.887	221.951	210.986	155.422	567.433	201.191	0.355	215.146	227.985	199.716	216.768	0.385	NA		NM_174868
Clgn	Mus musculus calmegin (Clgn), mRNA.	2546.07	1362.81	1741.35	574.918	582.506	751.343	1839.91	624.662	0.355	840.411	930.226	819.424	869.945	0.475	12745	NM_009904.2	NM_009904.2
1700030K09Rik	Mus musculus RIKEN cDNA 1700030K09 gene (1700030K09Rik), mRNA.	1691.92	672.203	815.016	386.714	335.614	399.758	1036.1	361.611	0.35	357.22	351.452	361.139	356.438	0.34	72254	NM_028170.1	NM_028170.1
2600005C20Rik		1460.59	576.525	778.646	367.219	333.71	250.766	913.714	315.289	0.35	287.623	279.059	285.599	284.332	0.31	NA		NM_028244
2610003J06Rik	Mus musculus RIKEN cDNA 2610003J06 gene (2610003J06Rik), mRNA.	1521.16	682.126	790.021	332.633	291.192	412.023	1007.68	350.003	0.35	319.831	335.491	338.395	332.691	0.33	72106	NM_028101.1	NM_028101.1
2900079J23Rik		552.388	216.764	317.434	125.186	131.537	120.956	372.129	129.165	0.35	134.4	128.353	114.917	127.373	0.34	NA
5330403J18Rik		725.306	246.721	319.269	169.649	168.025	134.944	433.833	153.672	0.35	152.049	130.981	148.234	143.853	0.33	NA		AK030367
A330086O21Rik		872.891	448.483	591.618	268.514	228.839	171.543	631.89	224.153	0.35	244.666	238.998	255.63	245.603	0.39	NA		AK039686
A730094H17Rik		1065.27	359.093	556.325	225.262	271.149	192.016	644.513	226.817	0.35	205.186	194.866	197.813	199.589	0.31	NA		AK043421
A830081L15Rik		906.077	278.191	438.389	179.187	168.513	176.003	515.4	178.711	0.35	175.691	170.858	156.909	167.882	0.33	NA		AK044025
A930005I04Rik	Mus musculus RIKEN cDNA A930005I04 gene (A930005I04Rik), mRNA.	908.788	293.358	374.476	163.198	156.138	215.132	514.307	179.135	0.35	183.646	179.562	179.25	181.048	0.35	403174	NM_207277.1	NM_207277.1
AI428936	Mus musculus expressed sequence AI428936 (AI428936), mRNA.	628.706	284.177	360.079	144.397	153.011	163.914	413.708	146.331	0.35	192.93	180.343	179.725	183.516	0.44	233066	NM_153577.2	NM_153577.2
Angptl6		2331.28	1036.98	1249.87	504.225	506.153	616.585	1580.66	545.908	0.35	580.105	606.639	629.723	606.414	0.38	NA		NM_145154
C030010B13Rik		879.059	413.405	445.95	211.746	201.641	227.825	605.306	214.208	0.35	222.301	196.045	204.189	206.847	0.34	NA		XM_488973
C530043G21Rik	Mus musculus RIKEN cDNA C530043G21 gene (C530043G21Rik), mRNA.	1039.59	393.109	460.264	257.262	241.904	185.687	627.045	222.085	0.35	215.362	217.406	191.888	207.764	0.33	215015	NM_145413.4	NM_145413.4
Cc2d2a	Mus musculus coiled-coil and C2 domain containing 2A (Cc2d2a), mRNA.	1387.21	626.334	700.055	263.392	258.549	408.272	912.501	319.576	0.35	319.261	279.681	265.723	289.472	0.32	231214	NM_172274.1	NM_172274.1
D630035D13Rik		584.843	205.023	279.402	127.05	126.126	121.748	350.188	122.399	0.35	121.181	132.721	116.028	123.368	0.35	NA		AK085493
D830027H13Rik		589.908	233.821	379.958	143.461	140.477	130.095	389.161	136.301	0.35	126.291	130.613	132.13	129.58	0.33	NA		AK085906
Drbp1		2925.12	1651.69	1777.56	712.16	824.613	631.321	2073.28	732.363	0.35	954.996	902.208	857.44	903.731	0.44	NA	NM_178090.2	NM_178090.2
Gdf1	Mus musculus growth differentiation factor 1 (Gdf1), mRNA.	1392.08	839.28	1012.27	396.173	361.544	369.098	1089.65	381.188	0.35	581.708	568.473	486.965	544.635	0.5	14559	NM_008107.3	NM_008107.3
Iqce	Mus musculus IQ motif containing E (Iqce), mRNA.	1280.4	517.163	635.562	299.416	274.427	317.669	813.702	285.143	0.35	314.7	302.698	308.935	308.775	0.38	74239	NM_028833.3	NM_028833.3
Kcnj12	Mus musculus potassium inwardly-rectifying channel, subfamily J, member 12 (Kcnj12), mRNA.	773.621	366.93	418.815	183.095	180.66	179.565	524.947	182.658	0.35	221.542	210.105	235.375	222.08	0.42	16515	NM_010603.4	NM_010603.4
Nfkbil2	Mus musculus nuclear factor of kappa light polypeptide gene enhancer in B-cells inhibitor-like 2 (Nfkbil2), mRNA.	873.695	474.905	562.633	221.311	218.434	255.843	641.925	227.075	0.35	347.985	310.77	283.311	314.499	0.49	72749	NM_183091.2	NM_183091.2
Ptpn1	Mus musculus protein tyrosine phosphatase, non-receptor type 1 (Ptpn1), mRNA.	1985.62	497.05	645.212	352.281	366.086	272.926	978.739	341.796	0.35	295.152	293.98	294.317	294.477	0.3	19246	NM_011201.3	NM_011201.3
Slc1a3	Mus musculus solute carrier family 1 (glial high affinity glutamate transporter), member 3 (Slc1a3), mRNA.	835.672	460.876	488.327	205.012	189.424	194.537	568.24	197.951	0.35	259.155	219.111	230.314	235.226	0.41	20512	NM_148938.2	NM_148938.2
Snx30	Mus musculus sorting nexin family member 30 (Snx30), mRNA.	927.01	462.233	634.075	259.506	238.056	250.696	695.664	245.181	0.35	210.821	225.494	214.316	217.56	0.31	209131	NM_172468.2	NM_172468.2
Tle6	Mus musculus transducin-like enhancer of split 6, homolog of Drosophila E(spl) (Tle6), mRNA.	1768.12	744.125	950.6	388.076	375.337	469.83	1141.47	397.438	0.35	376.698	350.652	380.199	369.285	0.32	114606	NM_053254.2	NM_053254.2
Traf7	Mus musculus Tnf receptor-associated factor 7 (Traf7), mRNA.	1610.45	432.599	541.69	285.443	274.824	344.734	882.243	306.195	0.35	262.855	226.64	238.584	242.486	0.27	224619	NM_153792.1	NM_153792.1
Hip1		618.758	299.627	295.678	147.718	151.81	117.775	403.697	136.529	0.345	175.856	147.214	159.998	161.067	0.405	NA		NM_146001
1110006E14Rik		672.674	395.255	413.517	158.931	149.523	194.243	494.249	165.668	0.34	199.957	186.228	159.023	181.709	0.37	NA
1300011L04Rik		1803.7	710.476	873.924	358.8	343.25	390.469	1082.06	367.831	0.34	386.578	504.14	497.39	465.557	0.43	NA
2900045G02Rik		727.458	264.451	317.949	157.54	145.002	129.57	419.492	140.792	0.34	143.639	149.878	137.432	143.539	0.34	NA		AK013646
A930004K21Rik		1362.2	767.409	799.086	316.693	297.382	390.395	988.924	337.411	0.34	369.631	355.858	340.418	356.674	0.36	NA		NM_172673
A930005G04Rik		1757.44	993.494	1068.05	356.859	358.858	507.355	1224.81	419.248	0.34	422.23	419.865	379.415	405.082	0.33	NA
Abcg4	Mus musculus ATP-binding cassette, sub-family G (WHITE), member 4 (Abcg4), mRNA. XM_989296 XM_989324	2090.46	968.237	1355.24	563.699	551.693	508.877	1518.46	518.532	0.34	551.431	684.229	688.79	645.299	0.42	192663	NM_138955.3	NM_138955.3
AW125296		1134.76	590.023	672.278	230.58	220.29	346.864	813.416	273.151	0.34	266.446	315.415	286.712	288.184	0.35	NA
B230312I18Rik	PREDICTED: Mus musculus RIKEN cDNA B230312I18 gene, transcript variant 3 (B230312I18Rik), mRNA.	1487.39	543.679	685.961	270.043	250.701	414.862	860.474	294.001	0.34	266.577	277.649	265.325	269.887	0.31	233058	XM_001002154.1	XM_001002154.1
B330002M01Rik		847.508	261.154	351.927	159.555	153.316	171.538	465.009	159.473	0.34	147.474	148.899	139.989	145.549	0.31	NA		AK046514
Bach2	Mus musculus BTB and CNC homology 2 (Bach2), mRNA.	861.234	553.532	789.249	287.647	272.343	161.448	732.518	246.228	0.34	293.112	264.507	296.73	286.76	0.39	12014	NM_007521.2	NM_007521.2
Bbs2	Mus musculus Bardet-Biedl syndrome 2 homolog (human) (Bbs2), mRNA.	1319.81	498.36	606.139	247.096	255.492	312.865	794.394	269.343	0.34	260.898	287.275	334.979	295.043	0.37	67378	NM_026116.2	NM_026116.2
D030013I16Rik	Mus musculus RIKEN cDNA D030013I16 gene (D030013I16Rik), mRNA. XM_897988 XM_897998 XM_904163 XM_918687 XM_918696 XM_918713 XM_918727 XM_918743 XM_918759	1345.09	452.05	607.545	248.668	231.941	243.781	741.595	250.332	0.34	203.575	226.914	160.907	194.673	0.26	328734	NM_001039164.1	NM_001039164.1
D4Wsu114e	Mus musculus DNA segment, Chr 4, Wayne State University 114, expressed (D4Wsu114e), mRNA.	1476.52	558.226	700.102	282.304	279.861	367.039	850.946	290.339	0.34	254.097	266.858	254.968	258.899	0.3	28010	NM_001025365.1	NM_001025365.1
Disp1	Mus musculus dispatched homolog 1 (Drosophila) (Disp1), mRNA.	2061.29	809.037	1127.26	427.292	393.388	595.673	1341.69	458.621	0.34	441.584	419.097	421.539	428.873	0.32	68897	NM_026866.2	NM_026866.2
E330009F12Rik		733.591	207.165	290.287	138.921	135.637	122.416	397.079	134.229	0.34	130.609	133.331	123.994	129.443	0.33	NA		AK087703
Flywch2	Mus musculus FLYWCH family member 2 (Flywch2), mRNA.	2252.09	760.738	848.337	461.54	442.038	479.557	1294.07	443.275	0.34	525.796	763.221	627.976	645.845	0.5	76917	NM_029798.2	NM_029798.2
Gmds	Mus musculus GDP-mannose 4, 6-dehydratase (Gmds), mRNA.	2058.51	828.852	933.066	424.467	407.875	559.501	1297.44	438.736	0.34	470.755	517.586	531.398	509.854	0.39	218138	NM_146041.2	NM_146041.2
Hexim1	Mus musculus hexamethylene bis-acetamide inducible 1 (Hexim1), mRNA.	1270.79	562.531	667.569	251.907	275.514	333.108	850.707	286.004	0.34	278.469	248.131	257.967	260.478	0.31	192231	NM_138753.2	NM_138753.2
Hist2h2ab	Mus musculus histone cluster 2, H2ab (Hist2h2ab), mRNA.	758.236	429.205	533.899	206.334	180.412	228.42	565.765	193.668	0.34	274.751	274.228	227.241	255.507	0.45	621893	NM_178213.3	NM_178213.3
LOC382128		506.259	437.628	444.263	175.226	179.927	120.917	463.937	158.297	0.34	193.022	198.153	175.973	190.402	0.41	NA	XM_356225.1	XM_356225.1
LOC385855		1316.99	400.886	344.532	255.349	234.188	213.729	683.902	230.793	0.34	274.954	241.245	214.004	243.121	0.36	NA	XM_358974.1	XM_358974.1
LOC386123		792.503	229.622	251.117	156.892	152.372	141.032	452.964	153.87	0.34	148.542	151.559	154.853	151.957	0.34	NA	XM_359079.1	XM_359079.1
Nfic	Mus musculus nuclear factor I/C (Nfic), transcript variant 2, mRNA.	1650.47	1167.93	1296.19	682.2	581.076	215.988	1375.69	484.294	0.34	701.163	705.58	784.616	732.227	0.46	18029	NM_026756.2	NM_026756.2
P2ry1	Mus musculus purinergic receptor P2Y, G-protein coupled 1 (P2ry1), mRNA.	1256.79	579.157	755.717	249.222	264.156	394.548	853.996	288.237	0.34	367.402	324.357	342.062	343.376	0.4	18441	NM_008772.4	NM_008772.4
Ttll3	Mus musculus tubulin tyrosine ligase-like family, member 3 (Ttll3), mRNA.	885.426	368.616	487.674	197.126	192.718	230.299	606.336	209.139	0.34	214.768	222.977	258.182	232.166	0.38	101100	NM_133923.3	NM_133923.3
Znrf1	Mus musculus zinc and ring finger 1 (Znrf1), mRNA.	1452.26	771.445	960.094	391.124	390.904	313.244	1062.12	356.639	0.34	327.526	331.687	358.114	339.655	0.32	170737	NM_133206.2	NM_133206.2
Zfp148	Mus musculus zinc finger protein 148 (Zfp148), mRNA.	1573.67	858.698	1033.06	333.063	362.895	446.749	1164.19	390.019	0.335	372.638	368.326	378.212	372.789	0.32	22661	NM_011749.4	NM_011749.4
1700007G11Rik	Mus musculus RIKEN cDNA 1700007G11 gene (1700007G11Rik), mRNA.	792.718	340.822	426.329	161.725	161.318	184.98	520.912	169.519	0.33	261.539	258.488	232.406	251.085	0.48	75784	NM_001024614.1	NM_001024614.1
2810455F06Rik		3564.64	1585.38	1979.95	737.043	734.765	962.632	2469.39	811.597	0.33	772.085	752.534	726.088	752.924	0.3	NA	XM_130011.5	XM_130011.5
3110079O15Rik	PREDICTED: Mus musculus RIKEN cDNA 3110079O15 gene (3110079O15Rik), mRNA.	751.382	249.062	277.881	127.818	128.975	158.062	426.464	141.372	0.33	185.554	171.653	177.595	178.982	0.42	73234	XM_906193.2	XM_906193.2
5830407P18Rik		849.768	238.638	330.935	168.005	177.138	128.737	468.216	152.171	0.33	155.115	144.235	124.733	143.018	0.31	NA	XM_147876.1	XM_147876.1
5930418K15Rik		8723.08	3863.24	4854.89	1738.78	2020.66	1740.99	5813.94	1895.67	0.33	2401.01	2480.34	1923.1	2260.81	0.39	NA
A130070G01Rik		1382.73	504.698	828.628	269.962	316.949	305.983	896.827	295.215	0.33	257.601	255.055	247.938	253.191	0.28	NA		AK037997
B130008O17Rik		716.449	203.141	316.389	147.423	149.135	121.78	417.752	136.806	0.33	139.441	118.484	146.505	136.4	0.33	NA		AK044865
Cdo1	Mus musculus cysteine dioxygenase 1, cytosolic (Cdo1), mRNA.	864.257	477.376	543.569	194.237	187.551	260.885	612.052	204.129	0.33	203.646	193.286	227.206	206.363	0.34	12583	NM_033037.3	NM_033037.3
D930038O18Rik		1074.05	371.21	534.647	225.849	195.94	219.351	663.307	215.847	0.33	189.57	181.832	179.939	183.523	0.28	NA		AK086583
Dnajc4	Mus musculus DnaJ (Hsp40) homolog, subfamily C, member 4 (Dnajc4), mRNA.	2027.7	664.936	757.59	371.054	329.143	527.141	1175.57	388.671	0.33	390.878	361.977	329.995	365.249	0.31	57431	NM_020566.1	NM_020566.1
Fcho1	Mus musculus FCH domain only 1 (Fcho1), mRNA.	1401.99	439.361	592.234	276.532	303.18	240.95	830.165	275.838	0.33	329.604	354.552	354.433	347.619	0.42	74015	NM_028715.2	NM_028715.2
Lmnb2	Mus musculus lamin B2 (Lmnb2), mRNA.	1077.29	756.501	943.336	341.382	345.134	272.057	911.12	301.331	0.33	372.227	396.375	466.771	410.71	0.45	16907	NM_010722.5	NM_010722.5
LOC380637		807.308	272.842	391.876	157.665	162.899	173.311	485.579	161.287	0.33	153.949	139.005	145.511	146.617	0.3	NA	XM_358391.1	XM_358391.1
LOC382157		2860.63	1930.81	1928.96	1047.11	852.859	202.169	2260.91	743.319	0.33	1043.93	963.496	870.063	960.611	0.42	NA	XM_356256.1	XM_356256.1
Nr6a1	Mus musculus nuclear receptor subfamily 6, group A, member 1 (Nr6a1), mRNA.	1265.42	371.563	533.143	245.059	215.966	256.918	728.774	241.787	0.33	238.437	275.949	253.964	259.458	0.36	14536	NM_010264.3	NM_010264.3
Ppargc1a	Mus musculus peroxisome proliferative activated receptor, gamma, coactivator 1 alpha (Ppargc1a), mRNA.	628.874	343.747	421.069	178.547	168.063	129.144	467.972	155.914	0.33	199.592	181.959	180.969	187.501	0.4	19017	NM_008904.1	NM_008904.1
Vit	Mus musculus vitrin (Vit), mRNA.	861.731	388.804	385.63	177.076	174.221	225.88	568.894	185.913	0.33	177.956	181.009	167.472	175.577	0.31	74199	NM_028813.1	NM_028813.1
Sdccag33l		1071.27	538.376	683.741	252.988	238.436	237.916	754.025	245.518	0.325	355.412	352.835	362.648	357.399	0.47	NA		XM_130644
Ahi1	Mus musculus Abelson helper integration site (Ahi1), mRNA.	3765.23	1988.42	2293.8	868.822	793.721	1156.11	2735.59	875.659	0.32	1090.3	1071.35	1178.63	1115.53	0.41	52906	NM_026203.1	NM_026203.1
Apbb3	Mus musculus amyloid beta (A4) precursor protein-binding, family B, member 3 (Apbb3), mRNA.	813.427	539.188	687.694	224.945	220.392	207.286	674.196	218.993	0.32	238.938	248.82	244.565	244.021	0.36	225372	NM_146085.1	NM_146085.1
Atp1b2	Mus musculus ATPase, Na+/K+ transporting, beta 2 polypeptide (Atp1b2), mRNA.	493.757	621.714	664.783	176.634	185.6	227.174	598.294	191.691	0.32	244.354	201.017	228.468	225.973	0.38	11932	NM_013415.5	NM_013415.5
BC010584		703.213	295.364	390.952	154.727	143.133	121.227	444.597	141.026	0.32	129.403	149.101	136.715	139.261	0.31	NA	XM_110350.4	XM_110350.4
Ccdc134	Mus musculus coiled-coil domain containing 134 (Ccdc134), mRNA.	1761.85	642.431	822.17	323.985	311.482	382.318	1051.85	331.414	0.32	425.177	399.506	412.21	411.348	0.39	76457	NM_172428.2	NM_172428.2
LOC100040243	PREDICTED: Mus musculus hypothetical protein LOC100040243 (LOC100040243), mRNA.	1619.98	465.778	646.155	357.774	399.699	231.769	983.535	314.842	0.32	273.237	295.815	248.43	275.645	0.28	100040243	XM_001474366.1	XM_001474366.1
LOC100045266	PREDICTED: Mus musculus hypothetical protein LOC100045266 (LOC100045266), mRNA.	1161.74	564.063	653.113	326.047	325.41	169.486	811.784	260.954	0.32	264.336	263.895	273.691	268.063	0.33	100045266	XM_001473950.1	XM_001473950.1
LOC386405		823.144	305.405	439.207	167.611	154.848	169.755	508.568	164.564	0.32	165.409	175.966	145.024	162.101	0.32	NA	XM_359211.1	XM_359211.1
Nup210	Mus musculus nucleoporin 210 (Nup210), mRNA.	1007.67	303.895	416.027	189.481	188.207	222.973	606.678	192.481	0.32	243.869	251.255	228.848	242.591	0.4	54563	NM_018815.1	NM_018815.1
Pdap1	Mus musculus PDGFA associated protein 1 (Pdap1), mRNA.	5070	3076.29	3485.46	1851.38	1635.33	239.522	3823.96	1238.52	0.32	1216.86	1483.39	1460.93	1389.54	0.36	231887	NM_001033313.3	NM_001033313.3
Rps15a	Mus musculus ribosomal protein S15a (Rps15a), mRNA.	2233.89	842.72	1089.63	419.702	391.736	477.407	1343.95	426.107	0.32	570.349	685.9	686.57	643.327	0.48	267019	NM_170669.2	NM_170669.2
scl0001118.1_0		2260.55	710.303	1004.33	509.866	547.789	178.571	1323.8	422.812	0.32	450.831	553.636	412.402	472.514	0.36	NA	AK002910.1	AK002910.1
Odz4	Mus musculus odd Oz/ten-m homolog 4 (Drosophila) (Odz4), mRNA.	1579.17	776.059	1150.07	411.39	387.428	302.584	1156.48	375.084	0.315	452.604	512.694	571.678	517.027	0.43	23966	NM_011858.3	NM_011858.3
2310038D14Rik		1077.43	416.922	646.804	198.953	195.912	246.273	685.008	213.616	0.31	197.24	188.982	166.491	183.612	0.27	NA
4930527B16Rik		876.288	252.488	383.011	162.689	156.749	139.927	491.889	151.304	0.31	153.094	131.871	152.145	147.05	0.3	NA	XM_147531.1	XM_147531.1
6030458P06Rik		1113.51	484.237	690.126	262.308	261.993	180.193	759.408	237.014	0.31	250.873	236.191	181.708	225.816	0.3	NA		AK031605
A130004B21Rik		828.325	279.953	367.49	173.071	168.033	146.838	538.006	168.26	0.31	151.462	155.469	159.946	156.133	0.29	NA		AK037294
Abhd14b	Mus musculus abhydrolase domain containing 14b (Abhd14b), mRNA.	3066.34	1359.84	1752.54	642.422	758.424	751.361	2236.17	696.795	0.31	771.906	708.049	714.699	729.939	0.33	76491	NM_029631.2	NM_029631.2
BC057552	Mus musculus cDNA sequence BC057552 (BC057552), mRNA.	2063.42	881.784	1061.57	491.39	500.582	380.597	1417.36	443.629	0.31	482.772	559.24	626.084	556.201	0.39	212123	NM_172502.2	NM_172502.2
Hoxd4	Mus musculus homeo box D4 (Hoxd4), mRNA.	765.876	422.617	596.693	193.36	200.225	216.056	609.543	191.414	0.31	190.645	217.312	203.183	204.931	0.34	15436	NM_010469.1	NM_010469.1
LOC100048330	PREDICTED: Mus musculus hypothetical protein LOC100048330 (LOC100048330), mRNA.	1095.14	468.444	564.122	214.412	219.184	235.26	717.539	220.033	0.31	214.456	203.072	174.781	196.738	0.27	100048330	XM_001479795.1	XM_001479795.1
LOC673556	PREDICTED: Mus musculus hypothetical LOC673556 (LOC673556), mRNA.	784.018	283.916	464.574	160.423	162.713	173.637	536.154	165.794	0.31	153.802	145.597	121.226	140.925	0.26	673556	XM_001475653.1	XM_001475653.1
Pgm2l1		1323.36	526.71	802.299	342.019	313.844	219.942	887.417	277.541	0.31	352.608	426.253	392.323	397.663	0.45	NA		NM_027629
Pnpla3	Mus musculus patatin-like phospholipase domain containing 3 (Pnpla3), mRNA.	812.397	290.762	371.519	151.97	142.929	149.128	474.759	147.989	0.31	226.097	215.855	192.164	210.66	0.44	116939	NM_054088.3	NM_054088.3
Rbm8a	Mus musculus RNA binding motif protein 8a (Rbm8a), mRNA.	2274.42	1183.42	1352.43	437.06	451.824	637.068	1592.78	486.972	0.305	691.983	752.833	750.218	733.166	0.46	60365	NM_025875.1	NM_025875.1
2010321I05Rik		1850.54	1454.63	1755.95	692.668	694.577	143.717	1713.39	514.219	0.3	540.13	625.579	574.195	586.783	0.34	NA
A530089A20Rik		430.383	1762.9	1911.96	529.559	600.107	214.064	1356.54	411.323	0.3	372.063	400.382	429.372	401.004	0.3	NA		AK041191
B930044G13Rik		1137.93	364.836	465.59	208.467	198.173	249.858	741.482	221.945	0.3	183.191	181.356	171.014	178.412	0.24	NA		AK047270
C430002D13Rik		2309.04	807.7	1097.93	399.411	420.713	530.351	1430.07	435.531	0.3	309.95	272.632	247.388	278.252	0.19	NA		AK049383
Catnb		1063.48	294.856	399.701	167.102	195.417	138.912	585.864	173.368	0.3	166.182	148.157	148.146	153.851	0.26	NA		AK020013
Cc1		974.466	359.296	383.891	212.968	196.942	152.559	633.118	192.333	0.3	192.95	189.46	211.87	198.371	0.31	NA	XM_123485.1	XM_123485.1
Csrp2	Mus musculus cysteine and glycine-rich protein 2 (Csrp2), mRNA.	10471.4	6723.86	6827.78	2101.59	2055.42	3093.84	7777.3	2339.26	0.3	3044.84	3141.9	2926.71	3051.31	0.39	13008	NM_007792.3	NM_007792.3
D130007C19Rik		826.477	272.774	367.543	168.932	183.406	135.452	538.69	161.341	0.3	177.856	188.743	178.638	181.201	0.34	NA		AK051152
Dclk2	Mus musculus doublecortin-like kinase 2 (Dclk2), mRNA.	2588.07	846.232	1131.15	453.554	436.91	468.423	1533.63	454.82	0.3	451.709	483.167	518.675	482.467	0.31	70762	NM_027539.3	NM_027539.3
Homer2		2364.31	948.85	1348.02	497.059	530.98	370.299	1578.76	479.52	0.3	668.199	803.426	775.505	756.062	0.48	NA	XM_133550.4	XM_133550.4
Purb	Mus musculus purine rich element binding protein B (Purb), mRNA.	397.241	1021.64	1412.67	333.102	314.081	153.219	984.551	292.945	0.3	427.911	443.326	455.164	441.227	0.45	19291	NM_011221.2	NM_011221.2
4933439C20Rik		2182.27	2071.53	2762.74	839.377	857.583	872.535	2374.58	840.646	0.295	973.924	991.946	902.626	958.294	0.345	NA		AK007420
2900046G09Rik	Mus musculus RIKEN cDNA 2900046G09 gene (2900046G09Rik), mRNA.	2345.59	706.555	829.996	437.026	350.807	488.17	1410.89	413.811	0.29	507.809	527.733	515.498	516.343	0.37	78408	NM_133778.2	NM_133778.2
5430434G16Rik		1670.09	437.318	686.768	271.263	282.109	253.888	908.861	266.598	0.29	259.468	213.165	203.976	224.147	0.25	NA
5730407K14Rik		1268.25	493.192	684.394	207.493	217.509	268.289	833.569	243.312	0.29	197.474	217.389	180.186	196.627	0.24	NA	XM_355366.1	XM_355366.1
Cygb	Mus musculus cytoglobin (Cygb), mRNA.	1065.4	592.79	678.782	260.309	244.127	167.123	784.162	230.008	0.29	242.265	272.315	261.975	258.828	0.33	114886	NM_030206.1	NM_030206.1
Ecsit	Mus musculus ECSIT homolog (Drosophila) (Ecsit), mRNA.	2997.56	775.143	1136.39	492.217	452.453	438.797	1676.42	487.928	0.29	559.518	589.189	691.951	603.261	0.36	26940	NM_012029.1	NM_012029.1
Insc	Mus musculus inscuteable homolog (Drosophila) (Insc), mRNA.	4528.4	2056.26	2254.43	788.714	759.194	1027.41	3027.84	888.979	0.29	1100.96	936.64	1056.02	1015.87	0.34	233752	NM_173767.2	NM_173767.2
LOC100039755	PREDICTED: Mus musculus hypothetical protein LOC100039755 (LOC100039755), mRNA.	870.356	290.652	461.684	166.722	153.46	166.994	567.564	164.181	0.29	161.619	155.073	165.659	161.009	0.28	100039755	XM_001473445.1	XM_001473445.1
LOC381739		1192.71	587.562	767.671	296.674	264.558	158.219	820.944	240.894	0.29	264.26	250.314	236.592	249.525	0.3	NA	XM_358649.1	XM_358649.1
Mll5		1546.95	851.166	974.794	388.782	357.44	257.454	1141.33	327.726	0.29	302.591	294.515	302.895	300.339	0.26	NA		XM_485570
Mmd2	Mus musculus monocyte to macrophage differentiation-associated 2 (Mmd2), mRNA.	1575.6	596.256	619.963	245.005	249.493	316.844	949.712	274.411	0.29	506.689	374.59	467.062	456.253	0.48	75104	NM_175217.6	NM_175217.6
Rcor1	Mus musculus REST corepressor 1 (Rcor1), mRNA.	1520.48	666.654	779.546	346.363	360.513	156.43	987.686	287.826	0.29	309.594	282.519	227.841	281.47	0.28	217864	NM_198023.2	NM_198023.2
2310051N18Rik	PREDICTED: Mus musculus RIKEN cDNA 2310051N18 gene, transcript variant 1 (2310051N18Rik), mRNA.	1056.24	384.894	482.503	200.002	202.546	183.315	663.463	187.789	0.28	176.129	166.911	168.026	170.145	0.26	71941	XM_977376.1	XM_977376.1
9430047F21Rik		698.231	376.188	479.037	140.658	140.852	135.592	499.913	138.442	0.28	145.074	152.328	128.116	141.62	0.28	NA		AK034848
Jag1	Mus musculus jagged 1 (Jag1), mRNA.	877.212	378.736	504.677	159.348	160.639	155.112	565.211	156.978	0.28	180.198	147.407	173.904	168.666	0.3	16449	NM_013822.4	NM_013822.4
LOC100041422	PREDICTED: Mus musculus similar to CDNA sequence BC061237 (LOC100041422), mRNA.	800.991	268.739	358.993	139.845	123.84	135.603	472.331	131.228	0.28	112.801	120.334	109.195	113.901	0.24	100041422	XM_001476355.1	XM_001476355.1
Xist	Mus musculus inactive X specific transcripts (Xist) on chromosome X.	1117.28	611.102	782.848	131.097	120.772	129.944	832.579	126.657	0.2775	133.249	133.51	127.175	131.135	0.295	213742	NR_001463.2	NR_001463.2
2010007K12Rik		764.214	529.667	796.008	201.405	198.278	137.042	690.137	184.165	0.27	206.304	195.925	195.45	198.826	0.29	NA		AK008150
2310004H21Rik		1431.22	417.867	761.008	200.641	199.299	278.463	827.118	227.432	0.27	229.359	214.237	189.832	212.035	0.26	NA		AK009138
4632413C10Rik		1960.8	636.721	1020.41	271.744	282.574	427.298	1209.69	325.752	0.27	277.489	236.894	235.684	247.404	0.2	NA		AK028513
Gng8	Mus musculus guanine nucleotide binding protein (G protein), gamma 8 (Gng8), mRNA.	1366.08	663.558	913.346	288.85	253.358	311.183	1009.82	273.363	0.27	339.182	376.402	483.837	390.102	0.39	14709	NM_010320.3	NM_010320.3
LOC100041569	PREDICTED: Mus musculus hypothetical protein LOC100041569 (LOC100041569), mRNA.	1047.8	356.072	539.041	181.575	184.983	155.322	638.533	172.101	0.27	157.771	161.751	140.844	152.349	0.24	100041569	XM_001476596.1	XM_001476596.1
LOC100046781	PREDICTED: Mus musculus similar to carboxypeptidase D (LOC100046781), mRNA.	1087.12	483.941	565.512	217.08	194.751	128.456	703.384	187.573	0.27	204.52	166.449	185.602	186.213	0.265	100046781	XM_001476801.1	XM_001476801.1
LOC385877		2288.23	814.914	1038.6	392.189	360.554	304.266	1412.02	374.636	0.27	358.16	375.052	341.079	359.758	0.25	NA	XM_358981.1	XM_358981.1
LOC385985		828.34	235.156	280.335	127.762	131.867	127.698	474.463	129.156	0.27	130.494	120.839	122.319	124.605	0.26	NA	XM_359025.1	XM_359025.1
Smcx		1628.59	459.306	715.342	233.564	243.061	185.605	859.143	231.204	0.27	252.989	277.376	215.377	244.964	0.29	NA		AK028739
5730494J16Rik		994.466	508.192	597.258	184.206	188.297	163.614	719.445	184.504	0.26	201.69	165.767	171.917	180.303	0.25	NA		AK077637
C230078J11Rik		1012.31	315.891	451.559	164.926	149.732	157.518	616.933	160.899	0.26	150.994	140.827	138.261	143.828	0.23	NA		AK048878
Dm15		2861.78	1294.32	1567.58	516.148	559.711	459.387	1984.78	512.566	0.26	748.815	753.753	679.906	731.089	0.37	NA		NM_032418
Fbxo41	Mus musculus F-box protein 41 (Fbxo41), mRNA.	1440.67	591.843	908.466	333.138	306.725	133.874	926.382	243.765	0.26	373.753	353.07	343.683	358.306	0.39	330369	NM_001001160.2	NM_001001160.2
LOC385976		871.85	283.387	379.842	131.316	131.268	124.802	517.015	132.667	0.26	140.658	123.31	123.788	129.247	0.25	NA	XM_359021.1	XM_359021.1
Megf9	Mus musculus multiple EGF-like-domains 9 (Megf9), mRNA.	1004.83	499.713	610.386	195.41	190.645	176.201	712.863	188.202	0.26	219.77	206.574	215.221	213.972	0.3	230316	NM_172694.2	NM_172694.2
Ankhd1		1310.67	588.792	655.7	246.48	213.689	149.797	820.19	209.066	0.25	207.552	182.871	178.364	189.925	0.23	NA
B230363H02Rik		884.49	316.45	487.416	154.012	158.007	123.813	586.113	145.898	0.25	144.309	138.849	134.918	139.25	0.24	NA		AK046269
Plk1	Mus musculus polo-like kinase 1 (Drosophila) (Plk1), mRNA.	1652.26	502.077	639.752	207.983	194.214	206.831	797.166	197.454	0.25	385.77	358.981	394.623	379.531	0.48	18817	NM_011121.3	NM_011121.3
Prelp	Mus musculus proline arginine-rich end leucine-rich repeat (Prelp), mRNA.	2795.84	1235.41	1570.92	370.833	422.098	589.076	1878.9	474.369	0.25	674.804	513.274	678.37	616.78	0.33	116847	NM_054077.3	NM_054077.3
Spon2	Mus musculus spondin 2, extracellular matrix protein (Spon2), mRNA.	1789.49	704.797	768.638	254.241	259.209	301.217	1089.02	265.639	0.24	437.61	413.427	385.578	414.648	0.38	100689	NM_133903.2	NM_133903.2
Zbtb7a	Mus musculus zinc finger and BTB domain containing 7a (Zbtb7a), mRNA.	3036.27	1718.82	2305.44	900.547	684.435	143.804	2269	555.385	0.24	656.933	593.305	586.487	613.511	0.27	16969	NM_010731.3	NM_010731.3
Lip1		9303.94	8876.04	8262.24	2494.16	2436.64	1074.44	8810.17	2004.81	0.235	1851.58	1783.67	2221.34	1938.74	0.22	NA	NM_021460.1	NM_021460.1
Grit	Mus musculus Rho GTPase-activating protein (Grit), mRNA.	1572.71	712.77	892.63	250.608	235.416	278.085	1072.98	245.696	0.23	235.596	231.173	235.527	234.317	0.22	330914	NM_177379.2	NM_177379.2
LOC277837		3512.82	1392.22	1835.39	558.5	556.172	344.962	2118.22	493.572	0.23	419.717	454.151	335.089	409.702	0.19	NA	XM_204184.2	XM_204184.2
LOC386218		11759.7	4766.43	6491.85	1961.45	2069.32	1141.39	7437.17	1725.24	0.23	1372.34	1520.04	1176.11	1363.05	0.18	NA	XM_359123.1	XM_359123.1
Inmt	Mus musculus indolethylamine N-methyltransferase (Inmt), mRNA.	1904.15	1457.13	1459.74	265.547	237.835	268.096	1677.62	261.455	0.225	525.435	467.4	547.259	515.568	0.385	21743	NM_009349.3	NM_009349.3
4930513E20Rik		1259.28	583.001	1147.52	184.809	206.562	274.589	990.757	218.19	0.22	236.544	268.032	221.726	239.66	0.24	NA	XM_149158.1	XM_149158.1
9630032J03Rik		1201.15	379.666	635.475	165.409	157.253	125.68	688.475	150.562	0.22	151.273	147.367	131.357	142.845	0.21	NA		AK079342
Gtl2		2360.67	1706.17	2722.99	489.348	595.98	560.994	2247.4	532.734	0.22	718.564	739.958	502.512	657.059	0.28	NA		NM_144513
LOC100045869	PREDICTED: Mus musculus similar to Limb expression 1 homolog (chicken) (LOC100045869), mRNA.	6536.01	6343.09	7076.35	1831.61	1978.35	473.407	6643.21	1464.28	0.22	1208.97	1587.91	1411.26	1427.08	0.21	100045869	XM_001475055.1	XM_001475055.1
LOC385825		11592.1	4551.91	6568.97	1946.04	1863.18	1101.78	7615.19	1649.77	0.22	1193.95	1553.02	1173.49	1284.02	0.17	NA	XM_358960.1	XM_358960.1
9830143E02Rik		1681.17	361.455	676.535	192.008	200.044	135.01	840.649	175.283	0.21	192.586	208.666	177.392	191.527	0.23	NA		AK036626
C730026O12Rik		1483.89	609.14	898.152	244.109	215.807	155.87	997.06	208.901	0.21	197.877	175.413	162.263	177.561	0.18	NA		AK050208
LOC386002		1155.72	331.14	434.954	131.903	119.004	127.391	631.6	130.418	0.21	131.292	157.194	120.737	136.2	0.22	NA	XM_359029.1	XM_359029.1
LOC386078		11045.4	4511.12	5572.19	1726.59	1683.09	1040.71	7409.59	1538.15	0.21	1329.45	1425.88	977.645	1244.58	0.17	NA	XM_359058.1	XM_359058.1
LOC386270		2040.95	687.129	864.776	251.633	262.278	204.205	1174.1	250.722	0.21	224.234	256.205	206.009	228.259	0.19	NA	XM_359149.1	XM_359149.1
Nrbp2	Mus musculus nuclear receptor binding protein 2 (Nrbp2), mRNA.	6418.27	3291.36	4079.07	894.707	901.462	1039.16	4611.66	951.9	0.21	1697.46	1755.67	1544.17	1668.54	0.36	223649	NM_144847.1	NM_144847.1
Pcyt1a	Mus musculus phosphate cytidylyltransferase 1, choline, alpha isoform (Pcyt1a), mRNA.	2235.19	1544.99	1575.65	487.469	395.955	180.822	1773.95	364.891	0.21	422.268	429.105	380.21	408.281	0.23	13026	NM_009981.3	NM_009981.3
Ptprt	Mus musculus protein tyrosine phosphatase, receptor type, T (Ptprt), mRNA.	878.359	385.067	511.412	145.309	131.303	120.831	610.061	129.391	0.21	178.307	159.129	176.665	172.337	0.28	19281	NM_021464.3	NM_021464.3
5330431K02Rik		2862.02	560.731	1260.56	378.666	411.198	237.472	1682.87	342.797	0.2	388.647	457.104	343.498	389.522	0.23	NA	NM_026606.1	NM_026606.1
A830094I09Rik		1335.05	627.23	690.751	185.509	164.713	151.264	821.573	164.649	0.2	178.636	193.305	173.308	181.558	0.22	NA		NM_177225
B230387C07Rik		1773.51	624.501	820.094	313.088	264.561	145.393	1074.64	218.089	0.2	380.779	348.516	445.26	387.178	0.36	NA		AK046455
C130061D10Rik		1247.23	341.363	523.127	142.876	132.462	123.664	684.066	137.872	0.2	136.532	127.159	126.538	130.594	0.19	NA		AK081652
Fgf5	Mus musculus fibroblast growth factor 5 (Fgf5), mRNA.	2817.87	1885.32	1969.88	412.362	441.565	501.561	2216.44	443.732	0.2	845.684	629.824	712.582	736.706	0.33	14176	NM_010203.4	NM_010203.4
Srpk3	Mus musculus serine/arginine-rich protein specific kinase 3 (Srpk3), mRNA.	1561.12	512.782	706.278	177.772	173.776	216.033	940.787	188.536	0.2	183.265	149.153	174.501	169.947	0.18	56504	NM_019684.1	NM_019684.1
C230070D10Rik		5052.96	2057.22	3122.67	682.24	653.365	560.02	3335.82	641.265	0.19	428.721	464.076	352.398	415.41	0.12	NA		AK082620
Cdkn1c	Mus musculus cyclin-dependent kinase inhibitor 1C (P57) (Cdkn1c), mRNA.	2978.11	1355.84	1696.95	381.337	362.658	465.709	2085.17	392.781	0.19	255.396	244.64	243.766	247.358	0.12	12577	NM_009876.3	NM_009876.3
Mrgprf	Mus musculus MAS-related GPR, member F (Mrgprf), mRNA.	1557.81	899.274	995.559	194.14	199.534	260.53	1129.23	214.201	0.19	464.75	430.344	448.512	450.453	0.4	211577	NM_145379.2	NM_145379.2
B230386D16Rik		396.034	964.875	1091.03	202.615	168.883	119.539	872.478	158.059	0.18	189.055	174.483	175.344	179.724	0.21	NA		AK046451
LOC386021		7746.37	2862.76	3956.19	1061.59	1037.35	631.805	4845.3	884.277	0.18	851.365	880.489	634.019	795.404	0.16	NA	XM_359035.1	XM_359035.1
LOC386246		3077.39	1045.32	1304.03	360.973	369.987	295.44	1852.93	338.195	0.18	310.713	396.825	280.376	330.223	0.18	NA	XM_359137.1	XM_359137.1
LOC386082		2584.3	816.719	980.879	288.089	272.026	250.287	1544.77	269.534	0.17	256.253	240.309	237.688	246.563	0.16	NA	XM_359061.1	XM_359061.1
9630009A08Rik		4257.86	619.761	947.681	271.204	282.628	316.078	1801.24	291.032	0.16	300.891	277.216	267.905	281.769	0.16	NA		AK035833
Birc1cl		3047.46	968.344	1600.88	331	319.228	257.045	1838.54	296.75	0.16	297.227	296.792	220.178	270.375	0.15	NA
scl0001284.1_18		1893.47	984.408	1065.21	247.885	228.604	160.724	1275.08	208.395	0.16	499.124	419.916	418.395	448.449	0.35	NA	AK021409.1	AK021409.1
5430406J06Rik		1609.43	472.848	770.815	184.567	168.985	119.939	1014.88	153.504	0.15	182.837	172.239	152.403	168.557	0.17	NA
6430411K18Rik	Mus musculus RIKEN cDNA 6430411K18 gene (6430411K18Rik) on chromosome 12.	1724.46	434.999	805.682	143.595	149.213	184.88	1081.21	159.032	0.15	171.306	186.232	158.105	172.799	0.16	NA	NR_002848.1	NR_002848.1
Dag1	Mus musculus dystroglycan 1 (Dag1), mRNA.	4966.76	3048.3	3483.2	823.108	753.546	287.078	3799.27	559.204	0.15	1017.16	865.997	944.986	936.516	0.25	13138	NM_010017.1	NM_010017.1
Hist1h2an	Mus musculus histone cluster 1, H2an (Hist1h2an), mRNA.	5385.57	2210.57	2265.1	757.851	570.31	188.442	3377.53	500.587	0.15	1944.18	1413.34	1133.26	1516.91	0.45	319170	NM_178184.1	NM_178184.1
LOC386005		8384.32	3327.88	4567.35	879.331	928.448	530.262	5141.86	795.378	0.15	789.464	809.13	700.033	763.099	0.15	NA	XM_359031.1	XM_359031.1
Zxda	Mus musculus zinc finger, X-linked, duplicated A (Zxda) on chromosome X.	9937.98	2793.59	4053.91	871.523	902.118	664.072	5682.71	842.774	0.15	1305.74	1042.76	620.06	1018.38	0.18	NA	NR_003292.1	NR_003292.1
B930008G03Rik		13423.5	5124.25	7103.44	1201.66	1227.97	969.084	8395.92	1172.11	0.14	815.033	762.149	559.354	704.884	0.08	NA		AK046967
LOC385992		2228.8	600.883	950.045	173.856	161.17	152.316	1146.18	160.187	0.14	150.832	154.478	133.625	146.412	0.13	NA	XM_359028.1	XM_359028.1
Rhbdl2	Mus musculus rhomboid, veinlet-like 2 (Drosophila) (Rhbdl2), mRNA.	10334.4	4153.32	5580.58	1073.02	962.487	798.871	6847.91	972.659	0.14	1007.8	1036.55	643.689	901.722	0.13	230726	NM_183163.2	NM_183163.2
Crabp1	Mus musculus cellular retinoic acid binding protein I (Crabp1), mRNA.	2411.11	775.424	947.157	167.053	160.522	254.464	1449.23	190.544	0.13	387.278	316.499	299.278	326.643	0.23	12903	NM_013496.2	NM_013496.2
A930034L06Rik	Mus musculus RIKEN cDNA A930034L06 gene (A930034L06Rik), mRNA.	11545.8	11763.6	18287.8	1150.44	1979.37	2400.75	13936.1	1779.69	0.125	2236.83	2381.28	1784.59	2116.83	0.15	319317	NM_175692.3	NM_175692.3
EG665378	Mus musculus predicted gene, EG665378 (EG665378), mRNA.	5230.59	2126.3	2229.54	374.03	379.071	342.744	3146.94	383.36	0.12	313.335	302.339	238.22	281.053	0.09	665378	NM_001081746.1	NM_001081746.1
LOC386117		3720.05	1085.69	1767.56	212.6	193.272	224.161	2112.68	212.548	0.1	196.38	199.846	164.676	186.012	0.09	NA	XM_359075.1	XM_359075.1
LOC386164		3222.77	879.398	1341.98	186.027	153.918	190.442	1853.54	187.411	0.1	199.483	205.634	157.92	188.979	0.1	NA	XM_359102.1	XM_359102.1
LOC386360		30105.5	15640.8	22658.9	2813.79	1816.01	2076.27	22173.3	2240.22	0.1	1791.2	1980	689.529	1490.55	0.07	NA	XM_359184.1	XM_359184.1
F730003H07Rik		20536.2	8011.02	12480.2	1718.93	1164.12	1123.93	14260.1	1331.8	0.09	982.532	1138.35	420.138	853.925	0.06	NA		AK089303
LOC100041388	PREDICTED: Mus musculus similar to ORF1 (LOC100041388), mRNA.	30193.6	17458.7	22518	2445.06	1650.18	2121.36	22962.9	2046.32	0.09	2640.66	3250.41	949.575	2239.19	0.1	100041388	XM_001476627.1	XM_001476627.1
LOC280097		3616.2	926.595	1556.59	179.725	159.333	219.659	2062.55	192.584	0.09	217.022	210.25	143.164	188.797	0.09	NA	XM_207108.3	XM_207108.3
LOC386144		13486.8	5524.41	8889.49	960.003	689.513	840.025	9284.11	854.626	0.09	626.27	751.728	307.662	550.49	0.06	NA	XM_359091.1	XM_359091.1
scl0002975.1_346		1398.22	2116.34	3254.11	221.718	248.363	130.005	2244.51	209.372	0.09	193.363	174.324	167.123	177.66	0.08	NA	AK088505.1	AK088505.1
LOC386288		4682.85	1285.91	1751.06	231.844	173.146	211.9	2580.29	216.168	0.08	261.755	281.13	152.241	234.699	0.09	NA	XM_359160.1	XM_359160.1
LOC386268		5839.62	1751.8	2882.73	256.889	208.375	260.27	3528.49	246.899	0.07	227.365	233.305	162.692	209.893	0.06	NA	XM_359148.1	XM_359148.1
LOC386298		8383.35	2222.49	2928.38	378.793	254.531	246.225	4404.01	306.609	0.07	388.597	361.229	185.061	314.794	0.07	NA	XM_359163.1	XM_359163.1
LOC386330		25989.1	14182.6	18696.4	1491.14	970.583	1114.26	18961.2	1237.06	0.07	1507.24	2025.74	557.097	1390.66	0.07	NA	XM_359173.1	XM_359173.1
LOC100043402	PREDICTED: Mus musculus hypothetical protein LOC100043402 (LOC100043402), mRNA.	10928.2	3340.73	4484.05	460.7	318.903	368.207	6405.52	397.203	0.06	484.105	518.211	234.743	415.445	0.06	100043402	XM_001479915.1	XM_001479915.1
LOC270589		18811.7	7043.97	9789.14	1060.94	617.008	548.862	11619.3	729.189	0.06	972.934	1076.53	337.951	845.892	0.07	NA	XM_193524.2	XM_193524.2
LOC385959		12871.1	4154.87	7342.39	616.159	409.382	513.463	8006.69	506.722	0.06	464.83	497.031	234.5	402.931	0.05	NA	XM_359014.1	XM_359014.1
LOC386112		16315.7	6435.03	8386.16	657.471	507.219	716.135	10526.2	667.218	0.06	814.205	1047.8	340.798	759.859	0.07	NA	XM_359073.1	XM_359073.1
LOC386256		7020.13	2205.19	3762.7	350.368	257.169	320.03	4594.01	296.846	0.06	280.745	315.956	178.042	268.474	0.06	NA	XM_359142.1	XM_359142.1
LOC385923		14679.1	5002.31	6435.09	487.401	345.641	517.981	8538.02	453.223	0.05	525.779	629.905	224.467	450.525	0.05	NA	XM_359000.1	XM_359000.1
LOC386199		14146	4447.29	6760.43	528.447	360.378	445.428	8503.15	457.425	0.05	509.628	686.415	256.818	479.89	0.06	NA	XM_359116.1	XM_359116.1
